# Supplementary material for: Collective conceptualization of parental support of dual career athletes: The EMPATIA framework
Source: PLoS One. 2021 Sep 22;16(9):e0257719. doi: 10.1371/journal.pone.0257719 (PMC8457461; doi:10.1371/journal.pone.0257719)
Supplement: S1 Data — (XLSX) [file pone.0257719.s001.xlsx]

## Sheet: Munka1
TypologyOfStudents	Location(data collection)	NatAthlete	SexOfAthlete	BirthAthlete	LivingArrang_Athlete	EduLevelaAthlete	CompLevelAthlete	SportCatAthlete	SportDiscipAthlete	#OfWeeklySportTraining/PG_support	#OfHrs/Week_Average_ Pgcommit_SportCareer	#OfHrs/Week_Average_ Pgcommit_EduCareer	FinSuppAthlete	RespondentRole
overdue	Italy	Italian	Male	1996	living away from parents' home	High school/ 2nd level school	International level	Individual sports	Gymnastics	1	2	4	Formal/external support for education career only	Mother/Female Guardian
overdue	Slovenia	Slovenian	Female	1996	living away from parents' home	High school/ 2nd level school	International level	Individual sports	Olympic lifting weights				Formal/external support for education career only	Father/Male Guardian
overdue	Slovenia	Slovenian	Female	1996	living away from parents' home	High school/ 2nd level school	International level	Individual sports	Olympic lifting weights				Formal/external support for education career only	Mother/Female Guardian
overdue	Slovenia	Slovenian	Female	1990	living away from parents' home	High school/ 2nd level school	International level	Individual sports	Swimming	8	10	5	Formal/external support for both sport and education career	Father/Male Guardian
overdue	Slovenia	Slovenian	Female	1996	living at home with one or both parents	High school/ 2nd level school	International level	Individual sports	Swimming	6	8	8	Formal/external support for both sport and education career	Father/Male Guardian
overdue	Slovenia	Slovenian	Female	1996	living at home with one or both parents	High school/ 2nd level school	International level	Individual sports	Swimming	11	12	2	Formal/external support for both sport and education career	Mother/Female Guardian
overdue	Slovenia	Slovenian	Male	1994	living at home with one or both parents	High school/ 2nd level school	International level	Individual sports	Thai boxing	6	12	14	Formal/external support for both sport and education career	Father/Male Guardian
overdue	Slovenia	Slovenian	Male	1994	living at home with one or both parents	High school/ 2nd level school	International level	Individual sports	Thai boxing	6	2	2	Formal/external support for both sport and education career	Mother/Female Guardian
overdue	Slovenia	Slovenian	Female	1993	living at home with one or both parents	High school/ 2nd level school	International level	Individual sports	Skiing	7	18	3	No formal support (Family support only)	Father/Male Guardian
overdue	Slovenia	Slovenian	Male	1995	living at home with one or both parents	High school/ 2nd level school	National level	Individual sports	Athletics				Formal/external support for both sport and education career	Father/Male Guardian
overdue	Slovenia	Slovenian	Male	1996	living at home with one or both parents	High school/ 2nd level school	National level	Individual sports	Karate				No formal support (Family support only)	Mother/Female Guardian
overdue	Slovenia	Slovenian	Male	1996	living at home with one or both parents	High school/ 2nd level school	National level	Individual sports	Athletics				No formal support (Family support only)	Father/Male Guardian
overdue	Slovenia	Slovenian	Male	1993	living at home with one or both parents	High school/ 2nd level school	National level	Individual sports	Swimming	1			No formal support (Family support only)	Mother/Female Guardian
overdue	Slovenia	Slovenian	Male	1993	living at home with one or both parents	High school/ 2nd level school	National level	Individual sports	Swimming	2	2		No formal support (Family support only)	Father/Male Guardian
overdue	Italy	Italian	Male	1997	living at home with one or both parents	High school/ 2nd level school	International level	Individual sports	Athletics	6	5	6	Formal/external support for both sport and education career	Father/Male Guardian
overdue	Slovenia	Slovenian	Male	1997	living at home with one or both parents	High school/ 2nd level school	International level	Individual sports	Judo	2	2	2	Formal/external support for both sport and education career	Mother/Female Guardian
overdue	Slovenia	Slovenian	Male	1997	living at home with one or both parents	High school/ 2nd level school	International level	Individual sports	Judo	5	7	7	Formal/external support for both sport and education career	Father/Male Guardian
overdue	Slovenia	Slovenian	Male	1997	living at home with one or both parents	High school/ 2nd level school	International level	Individual sports	Judo	3	4	4	Formal/external support for sport career only	Mother/Female Guardian
overdue	Slovenia	Slovenian	Male	1997	living at home with one or both parents	High school/ 2nd level school	International level	Individual sports	Kayak		5	4	Formal/external support for both sport and education career	Mother/Female Guardian
overdue	Slovenia	Slovenian	Male	1997	living at home with one or both parents	High school/ 2nd level school	International level	Individual sports	Kayak		3	1	Formal/external support for both sport and education career	Father/Male Guardian
overdue	Slovenia	Slovenian	Female	1997	living at home with one or both parents	High school/ 2nd level school	International level	Individual sports	Swimming	6	1		No formal support (Family support only)	Mother/Female Guardian
overdue	Slovenia	Slovenian	Female	1997	living at home with one or both parents	High school/ 2nd level school	International level	Individual sports	Swimming	11	4	1	Formal/external support for both sport and education career	Father/Male Guardian
overdue	Slovenia	Slovenian	Female	1998	living at home with one or both parents	High school/ 2nd level school	International level	Individual sports	Swimming	11	5	3	No formal support (Family support only)	Mother/Female Guardian
overdue	Slovenia	Slovenian	Female	1998	living at home with one or both parents	High school/ 2nd level school	International level	Individual sports	Swimming	6	12	5	No formal support (Family support only)	Father/Male Guardian
overdue	Slovenia	Slovenian	Female	1999	living at home with one or both parents	High school/ 2nd level school	International level	Individual sports	Swimming	5	4	0.5	Formal/external support for both sport and education career	Father/Male Guardian
overdue	Slovenia	Slovenian	Male	1999	living at home with one or both parents	High school/ 2nd level school	International level	Individual sports	Swimming	10	6	5	Formal/external support for both sport and education career	Mother/Female Guardian
overdue	Slovenia	Slovenian	Male	1999	living at home with one or both parents	High school/ 2nd level school	International level	Individual sports	Swimming	10	6	2	No formal support (Family support only)	Father/Male Guardian
overdue	Ireland	Irish	Male	1999	living in an athlete specific support accommodation (example: dormitory)	High school/ 2nd level school	International level	Individual sports	Swimming	1	2		No formal support (Family support only)	Father/Male Guardian
overdue	Slovenia	Slovenian	Female	1997	living at home with one or both parents	High school/ 2nd level school	International level	Individual sports	Tennis	9	8	1	No formal support (Family support only)	Father/Male Guardian
overdue	Slovenia	Slovenian	Female	1999	living at home with one or both parents	High school/ 2nd level school	International level	Individual sports	Biathlon	4	4	2	No formal support (Family support only)	Mother/Female Guardian
overdue	Slovenia	Slovenian	Female	1999	living at home with one or both parents	High school/ 2nd level school	International level	Individual sports	Biathlon	5	4	4	No formal support (Family support only)	Father/Male Guardian
overdue	Italy	Italian	Female	1999	living at home with one or both parents	High school/ 2nd level school	National level	Individual sports	Shooting	5	15	10	No formal support (Family support only)	Mother/Female Guardian
overdue	Slovenia	Slovenian	Female	1997	living at home with one or both parents	High school/ 2nd level school	National level	Individual sports	Swimming	3	6	4	Formal/external support for both sport and education career	Mother/Female Guardian
overdue	Slovenia	Slovenian	Female	1997	living at home with one or both parents	High school/ 2nd level school	National level	Individual sports	Swimming	11	2	1	Formal/external support for both sport and education career	Mother/Female Guardian
overdue	Italy	Italian	Female	1998	living at home with one or both parents	High school/ 2nd level school	National level	Individual sports	Swimming	7	8	4	Formal/external support for both sport and education career	Father/Male Guardian
overdue	Slovenia	Slovenian	Male	1998	living at home with one or both parents	High school/ 2nd level school	National level	Individual sports	Triathlon	4	3	3	No formal support (Family support only)	Mother/Female Guardian
overdue	Slovenia	Slovenian	Male	1997	living at home with one or both parents	High school/ 2nd level school	National level	Individual sports	Skiing	5	2	1	No formal support (Family support only)	Mother/Female Guardian
overdue	Slovenia	Slovenian	Male	1998	living away from parents' home	High school/ 2nd level school	National level	Individual sports	Kayak	3		1	No formal support (Family support only)	Father/Male Guardian
regular	Italy	Italian	Male	2001	living at home with one or both parents	High school/ 2nd level school	International level	Individual sports	Fencing	5	30	2	Formal/external support for sport career only	Mother/Female Guardian
regular	Portugal	Portuguese	Female	2004	living at home with one or both parents	High school/ 2nd level school	International level	Individual sports	Fitness	4	2	1	No formal support (Family support only)	Mother/Female Guardian
regular	Portugal	Portuguese	Male	2005	living at home with one or both parents	High school/ 2nd level school	International level	Individual sports	Fitness	4	6	4	No formal support (Family support only)	Other
regular	France	French	Male	2001	living in an athlete specific support accommodation (example: dormitory)	High school/ 2nd level school	International level	Individual sports	Gymnastics				Formal/external support for both sport and education career	Father/Male Guardian
regular	France	French	Male	2000	living in an athlete specific support accommodation (example: dormitory)	High school/ 2nd level school	International level	Individual sports	Judo		3	3	No formal support (Family support only)	Other
regular	Italy	Italian	Male	2000	living at home with one or both parents	High school/ 2nd level school	International level	Individual sports	Modern pentathlon	6	6	2	Formal/external support for both sport and education career	Mother/Female Guardian
regular	Italy	Italian	Male	2000	living at home with one or both parents	High school/ 2nd level school	International level	Individual sports	Shooting	2	6	4	Formal/external support for both sport and education career	Other
regular	Italy	Italian	Female	2001	living at home with one or both parents	High school/ 2nd level school	International level	Individual sports	Shooting	6	30	1	Formal/external support for both sport and education career	Mother/Female Guardian
regular	Italy	Italian	Female	2002	living at home with one or both parents	High school/ 2nd level school	International level	Individual sports	Shooting	6	15		No formal support (Family support only)	Mother/Female Guardian
regular	France	French	Male	2001	living in an athlete specific support accommodation (example: dormitory)	High school/ 2nd level school	International level	Individual sports	Table tennis		4	1	Formal/external support for both sport and education career	Father/Male Guardian
regular	France	French	Female	2001	living in an athlete specific support accommodation (example: dormitory)	High school/ 2nd level school	International level	Individual sports	Judo		9		Other ( please specify):	Father/Male Guardian
regular	Slovenia	Slovenian	Male	2000	living at home with one or both parents	High school/ 2nd level school	International level	Individual sports	Athletics	6	6	1	Formal/external support for sport career only	Mother/Female Guardian
regular	Slovenia	Slovenian	Female	2000	living at home with one or both parents	High school/ 2nd level school	International level	Individual sports	Cross-country skiing	2	5	3	Formal/external support for both sport and education career	Father/Male Guardian
regular	Portugal	Portuguese	Male	2004	living at home with one or both parents	High school/ 2nd level school	International level	Individual sports	Fitness	4	8	10	No formal support (Family support only)	Mother/Female Guardian
regular	France	French	Female	2003	living in an athlete specific support accommodation (example: dormitory)	High school/ 2nd level school	International level	Individual sports	Gymnastics		2	3	Other ( please specify):	Father/Male Guardian
regular	Slovenia	Slovenian	Male	2000	living at home with one or both parents	High school/ 2nd level school	International level	Individual sports	Judo	5	12	4	No formal support (Family support only)	Father/Male Guardian
regular	Slovenia	Slovenian	Male	2000	living at home with one or both parents	High school/ 2nd level school	International level	Individual sports	Judo	5	1.5	1	No formal support (Family support only)	Mother/Female Guardian
regular	Slovenia	Slovenian	Male	2000	living at home with one or both parents	High school/ 2nd level school	International level	Individual sports	Judo	7	1	1	No formal support (Family support only)	Father/Male Guardian
regular	Slovenia	Slovenian	Female	2000	living at home with one or both parents	High school/ 2nd level school	International level	Individual sports	Judo	5	5	2	Formal/external support for sport career only	Mother/Female Guardian
regular	Slovenia	Slovenian	Male	2001	living at home with one or both parents	High school/ 2nd level school	International level	Individual sports	Judo			1	No formal support (Family support only)	Father/Male Guardian
regular	Slovenia	Slovenian	Female	2001	living at home with one or both parents	High school/ 2nd level school	International level	Individual sports	Judo	7	6	3	No formal support (Family support only)	Mother/Female Guardian
regular	France	French	Male	2002	living in an athlete specific support accommodation (example: dormitory)	High school/ 2nd level school	International level	Individual sports	Judo		3	3	No formal support (Family support only)	Mother/Female Guardian
regular	Italy	Italian	Female	2003	living at home with one or both parents	High school/ 2nd level school	International level	Individual sports	Judo	6	18		Formal/external support for both sport and education career	Father/Male Guardian
regular	Slovenia	Slovenian	Female	2003	living at home with one or both parents	High school/ 2nd level school	International level	Individual sports	Judo	6	6	5	No formal support (Family support only)	Mother/Female Guardian
regular	France	French	Male	2003	living in an athlete specific support accommodation (example: dormitory)	High school/ 2nd level school	International level	Individual sports	Judo		10	10	Formal/external support for both sport and education career	Father/Male Guardian
regular	Ireland	Irish	Female	2001	living at home with one or both parents	High school/ 2nd level school	International level	Individual sports	Long Jump	4	6	2	Formal/external support for sport career only	Mother/Female Guardian
regular	Italy	Italian	Male	2001	living at home with one or both parents	High school/ 2nd level school	International level	Individual sports	Modern pentathlon	7		1	No formal support (Family support only)	Mother/Female Guardian
regular	Italy	Italian	Male	2004	living at home with one or both parents	High school/ 2nd level school	International level	Individual sports	Pentathlon	7	18		No formal support (Family support only)	Mother/Female Guardian
regular	Italy	Italian	Male	2004	living at home with one or both parents	High school/ 2nd level school	International level	Individual sports	Pilot	5	5	5	Formal/external support for sport career only	Father/Male Guardian
regular	Ireland	Irish	Female	2000	living at home with one or both parents	High school/ 2nd level school	International level	Individual sports	Running	5	14	5	No formal support (Family support only)	Mother/Female Guardian
regular	Slovenia	Slovenian	Male	2000	living at home with one or both parents	High school/ 2nd level school	International level	Individual sports	Swimming		8	6	Formal/external support for both sport and education career	Mother/Female Guardian
regular	Slovenia	Slovenian	Male	2000	living at home with one or both parents	High school/ 2nd level school	International level	Individual sports	Swimming	11	8	4	Formal/external support for both sport and education career	Father/Male Guardian
regular	Ireland	Dual Irish/British	Male	2001	living at home with one or both parents	High school/ 2nd level school	International level	Individual sports	Swimming	10	20	6	No formal support (Family support only)	Mother/Female Guardian
regular	Ireland	Irish	Female	2001	living at home with one or both parents	High school/ 2nd level school	International level	Individual sports	Swimming	8	16	3	Formal/external support for sport career only	Mother/Female Guardian
regular	France	French	Male	2001	living in an athlete specific support accommodation (example: dormitory)	High school/ 2nd level school	International level	Individual sports	Swimming		2	1	Formal/external support for both sport and education career	Mother/Female Guardian
regular	Slovenia	Slovenian	Female	2002	living at home with one or both parents	High school/ 2nd level school	International level	Individual sports	Swimming	11	5	2	Formal/external support for sport career only	Father/Male Guardian
regular	Slovenia	Slovenian	Female	2002	living at home with one or both parents	High school/ 2nd level school	International level	Individual sports	Swimming	11	5	1	Formal/external support for sport career only	Mother/Female Guardian
regular	Ireland	Irish	Male	2002	living at home with one or both parents	High school/ 2nd level school	International level	Individual sports	Swimming	9			No formal support (Family support only)	Mother/Female Guardian
regular	Slovenia	Slovenian	Male	2004	living at home with one or both parents	High school/ 2nd level school	International level	Individual sports	Swimming	6	4	5	Formal/external support for sport career only	Father/Male Guardian
regular	France	French	Male	2003	living in an athlete specific support accommodation (example: dormitory)	High school/ 2nd level school	International level	Individual sports	Table tennis		10	5	Formal/external support for both sport and education career	Mother/Female Guardian
regular	France	French	Male	2003	living in an athlete specific support accommodation (example: dormitory)	High school/ 2nd level school	International level	Individual sports	Table tennis		10	5	Formal/external support for both sport and education career	Father/Male Guardian
regular	Ireland	Irish	Female	2001	living at home with one or both parents	High school/ 2nd level school	International level	Individual sports	Taekwondo	4	10	2	No formal support (Family support only)	Mother/Female Guardian
regular	Italy	Italian	Female	2001	living at home with one or both parents	High school/ 2nd level school	International level	Individual sports	Taekwondo	5	20		No formal support (Family support only)	Mother/Female Guardian
regular	Italy	Italian	Male	2004	living at home with one or both parents	High school/ 2nd level school	International level	Individual sports	Taekwondo	6	18	1	Formal/external support for both sport and education career	Father/Male Guardian
regular	Slovenia	Slovenian	Male	2001	living at home with one or both parents	High school/ 2nd level school	International level	Individual sports	Tennis	8	5	2	No formal support (Family support only)	Mother/Female Guardian
regular	Italy	Italian	Male	2003	living at home with one or both parents	High school/ 2nd level school	International level	Individual sports	Tennis	6	12	5	No formal support (Family support only)	Mother/Female Guardian
regular	Italy	Italian	Male	2003	living at home with one or both parents	High school/ 2nd level school	International level	Individual sports	Tennis	7	3	1	No formal support (Family support only)	Father/Male Guardian
regular	Italy	Italian	Male	2003	living at home with one or both parents	High school/ 2nd level school	International level	Individual sports	Tennis		5	3	No formal support (Family support only)	Mother/Female Guardian
regular	Slovenia	Slovenian	Male	2005	living at home with one or both parents	High school/ 2nd level school	International level	Individual sports	Tennis	8	25	10	No formal support (Family support only)	Mother/Female Guardian
regular	Ireland	Irish	Female	2001	living at home with one or both parents	High school/ 2nd level school	International level	Individual sports	Triathlon	7	7	5	Formal/external support for sport career only	Father/Male Guardian
regular	Slovenia	Slovenian	Male	2001	living at home with one or both parents	High school/ 2nd level school	International level	Individual sports	Triathlon	7	10	3	No formal support (Family support only)	Father/Male Guardian
regular	Slovenia	Slovenian	Male	2002	living at home with one or both parents	High school/ 2nd level school	International level	Individual sports	Kickbox	4	12	5	No formal support (Family support only)	Mother/Female Guardian
regular	Slovenia	Slovenian	Male	2003	living at home with one or both parents	High school/ 2nd level school	International level	Individual sports	Gymnastics	6	10		Formal/external support for sport career only	Mother/Female Guardian
regular	Ireland	Irish	Male	2001	living at home with one or both parents	High school/ 2nd level school	National level	Individual sports	Athletics	3	8		No formal support (Family support only)	Mother/Female Guardian
regular	Ireland	Irish	Male	2001	living at home with one or both parents	High school/ 2nd level school	National level	Individual sports	Athletics	5	12	10	No formal support (Family support only)	Mother/Female Guardian
regular	Portugal	Portuguese	Female	2002	living at home with one or both parents	High school/ 2nd level school	National level	Individual sports	Fitness	4	4	5	No formal support (Family support only)	Mother/Female Guardian
regular	Portugal	Portuguese	Female	2002	living at home with one or both parents	High school/ 2nd level school	National level	Individual sports	Fitness	4	2	3	No formal support (Family support only)	Father/Male Guardian
regular	Portugal	Portuguese	Female	2004	living at home with one or both parents	High school/ 2nd level school	National level	Individual sports	Fitness	4	2	4	No formal support (Family support only)	Father/Male Guardian
regular	Portugal	Portuguese	Female	2004	living at home with one or both parents	High school/ 2nd level school	National level	Individual sports	Fitness	4		2.5	Formal/external support for sport career only	Mother/Female Guardian
regular	Portugal	Portuguese	Female	2004	living at home with one or both parents	High school/ 2nd level school	National level	Individual sports	Fitness	4	4	3	No formal support (Family support only)	Mother/Female Guardian
regular	Portugal	Portuguese	Female	2005	living at home with one or both parents	High school/ 2nd level school	National level	Individual sports	Fitness	4	9	2	No formal support (Family support only)	Father/Male Guardian
regular	Portugal	Portuguese	Female	2005	living at home with one or both parents	High school/ 2nd level school	National level	Individual sports	Fitness	4	6	3	No formal support (Family support only)	Mother/Female Guardian
regular	Portugal	Portuguese	Female	2005	living at home with one or both parents	High school/ 2nd level school	National level	Individual sports	Fitness	4		5	No formal support (Family support only)	Mother/Female Guardian
regular	Portugal	Portuguese	Male	2005	living at home with one or both parents	High school/ 2nd level school	National level	Individual sports	Fitness	4		2.5	Formal/external support for sport career only	Mother/Female Guardian
regular	Italy	Italian	Male	2001	living at home with one or both parents	High school/ 2nd level school	National level	Individual sports	Flat water canoe	6	1		Formal/external support for both sport and education career	Father/Male Guardian
regular	Italy	Italian	Female	2001	living at home with one or both parents	High school/ 2nd level school	National level	Individual sports	Kayak	5	2	2	Formal/external support for sport career only	Mother/Female Guardian
regular	Italy	Italian	Female	2002	living at home with one or both parents	High school/ 2nd level school	National level	Individual sports	Kayak	6	3	2	Formal/external support for sport career only	Mother/Female Guardian
regular	Italy	Italian / Norwegian	Female	2002	living at home with one or both parents	High school/ 2nd level school	National level	Individual sports	Kayak	5	2	2	No formal support (Family support only)	Mother/Female Guardian
regular	Italy	Italian	Male	2003	living at home with one or both parents	High school/ 2nd level school	National level	Individual sports	Shooting	3	8	10	No formal support (Family support only)	Father/Male Guardian
regular	Slovenia	Slovenian	Female	2000	living at home with one or both parents	High school/ 2nd level school	National level	Individual sports	Swimming	6	10	5	Formal/external support for both sport and education career	Mother/Female Guardian
regular	Italy	Italian	Male	2002	living at home with one or both parents	High school/ 2nd level school	National level	Individual sports	Swimming	6	7	6	No formal support (Family support only)	Mother/Female Guardian
regular	Italy	Italian	Male	2000	living at home with one or both parents	High school/ 2nd level school	National level	Individual sports	Athletics	4	20	15	No formal support (Family support only)	Mother/Female Guardian
regular	Ireland	Irish	Female	2001	living at home with one or both parents	High school/ 2nd level school	National level	Individual sports	Athletics	3	10	5	No formal support (Family support only)	Father/Male Guardian
regular	Italy	Italian	Female	2001	living at home with one or both parents	High school/ 2nd level school	National level	Individual sports	Athletics	3	3	5	Formal/external support for sport career only	Mother/Female Guardian
regular	Italy	Italian	Female	2001	living at home with one or both parents	High school/ 2nd level school	National level	Individual sports	Athletics	4	8	1	Formal/external support for sport career only	Father/Male Guardian
regular	Ireland	Irish	Female	2002	living at home with one or both parents	High school/ 2nd level school	National level	Individual sports	Athletics	8	8	7	No formal support (Family support only)	Mother/Female Guardian
regular	Italy	Italian	Female	2002	living at home with one or both parents	High school/ 2nd level school	National level	Individual sports	Athletics			4	No formal support (Family support only)	Mother/Female Guardian
regular	Slovenia	Slovenian	Female	2005	living at home with one or both parents	High school/ 2nd level school	National level	Individual sports	Athletics	3	5	5	Formal/external support for both sport and education career	Father/Male Guardian
regular	France	French	Female	2002	living in an athlete specific support accommodation (example: dormitory)	High school/ 2nd level school	National level	Individual sports	Diving		10	10	Formal/external support for sport career only	Mother/Female Guardian
regular	France	French	Female	2003	living in an athlete specific support accommodation (example: dormitory)	High school/ 2nd level school	National level	Individual sports	Diving		3	3	Formal/external support for both sport and education career	Father/Male Guardian
regular	Portugal	Portuguese	Male	2001	living at home with one or both parents	High school/ 2nd level school	National level	Individual sports	Fitness	4	3	4	No formal support (Family support only)	Father/Male Guardian
regular	Portugal	Portuguese	Female	2005	living at home with one or both parents	High school/ 2nd level school	National level	Individual sports	Fitness	4	2	5	No formal support (Family support only)	Mother/Female Guardian
regular	Portugal	Portuguese	Female	2005	living at home with one or both parents	High school/ 2nd level school	National level	Individual sports	Fitness	4	2	5	No formal support (Family support only)	Mother/Female Guardian
regular	Portugal	Portuguese	Female	2005	living at home with one or both parents	High school/ 2nd level school	National level	Individual sports	Fitness	3	41	1	No formal support (Family support only)	Mother/Female Guardian
regular	Portugal	Portuguese	Female	2005	living at home with one or both parents	High school/ 2nd level school	National level	Individual sports	Fitness	3		7	No formal support (Family support only)	Mother/Female Guardian
regular	Italy	Italian	Male	2002	living at home with one or both parents	High school/ 2nd level school	National level	Individual sports	Horse riding	6	10	1	No formal support (Family support only)	Mother/Female Guardian
regular	Italy	Italian	Female	2003	living at home with one or both parents	High school/ 2nd level school	National level	Individual sports	Ice skating	6	10	5	No formal support (Family support only)	Father/Male Guardian
regular	Slovenia	Slovenian	Female	2000	living at home with one or both parents	High school/ 2nd level school	National level	Individual sports	Judo	5	6	2	Formal/external support for both sport and education career	Father/Male Guardian
regular	Slovenia	Slovenian	Female	2000	living at home with one or both parents	High school/ 2nd level school	National level	Individual sports	Judo		10	1	Formal/external support for both sport and education career	Mother/Female Guardian
regular	France	French	Male	2001	living away from parents' home	High school/ 2nd level school	National level	Individual sports	Judo				No formal support (Family support only)	Mother/Female Guardian
regular	France	French	Female	2001	living in an athlete specific support accommodation (example: dormitory)	High school/ 2nd level school	National level	Individual sports	Judo		5		Formal/external support for both sport and education career	Mother/Female Guardian
regular	Italy	Italian	Female	2003	living at home with one or both parents	High school/ 2nd level school	National level	Individual sports	Laser run	6	4	4	No formal support (Family support only)	Father/Male Guardian
regular	Italy	Italian	Male	2003	living at home with one or both parents	High school/ 2nd level school	National level	Individual sports	Pentathlon	6	12	6	No formal support (Family support only)	Father/Male Guardian
regular	Italy	Italian	Female	2000	living away from parents' home	High school/ 2nd level school	National level	Individual sports	Swimming	6	4	8	No formal support (Family support only)	Mother/Female Guardian
regular	Ireland	Irish	Male	2001	living at home with one or both parents	High school/ 2nd level school	National level	Individual sports	Swimming	7		15	No formal support (Family support only)	Mother/Female Guardian
regular	Slovenia	Slovenian	Female	2002	living at home with one or both parents	High school/ 2nd level school	National level	Individual sports	Swimming	6			No formal support (Family support only)	Father/Male Guardian
regular	Slovenia	Slovenian	Male	2002	living at home with one or both parents	High school/ 2nd level school	National level	Individual sports	Swimming	6	18	5	No formal support (Family support only)	Father/Male Guardian
regular	Ireland	Irish	Male	2002	living away from parents' home	High school/ 2nd level school	National level	Individual sports	Swimming		5	5	Formal/external support for both sport and education career	Mother/Female Guardian
regular	France	French	Male	2002	living in an athlete specific support accommodation (example: dormitory)	High school/ 2nd level school	National level	Individual sports	Swimming	3	6	2	Formal/external support for sport career only	Mother/Female Guardian
regular	Ireland	Irish	Female	2003	living at home with one or both parents	High school/ 2nd level school	National level	Individual sports	Swimming	8	20	1	No formal support (Family support only)	Mother/Female Guardian
regular	Slovenia	Slovenian	Male	2000	living at home with one or both parents	High school/ 2nd level school	National level	Individual sports	Tennis	5	6	3	Formal/external support for both sport and education career	Mother/Female Guardian
regular	Slovenia	Slovenian	Male	2005	living at home with one or both parents	High school/ 2nd level school	National level	Individual sports	Tennis	4	4	3	No formal support (Family support only)	Mother/Female Guardian
regular	Ireland	Irish	Male	2001	living at home with one or both parents	High school/ 2nd level school	National level	Individual sports	Triathlon	1	1	0	Formal/external support for sport career only	Mother/Female Guardian
regular	Portugal	Portuguese	Female	2001	living at home with one or both parents	High school/ 2nd level school	National level	Individual sports	Fitness	4	5	3	No formal support (Family support only)	Mother/Female Guardian
regular	Portugal	Portuguese	Female	2003	living at home with one or both parents	High school/ 2nd level school	National level	Individual sports	Fitness	4			No formal support (Family support only)	Mother/Female Guardian
regular	Portugal	Portuguese	Female	2004	living at home with one or both parents	High school/ 2nd level school	National level	Individual sports	Fitness	4	1.5	2	No formal support (Family support only)	Mother/Female Guardian
regular	Portugal	Portuguese	Female	2004	living at home with one or both parents	High school/ 2nd level school	National level	Individual sports	Fitness	4	8	10	No formal support (Family support only)	Father/Male Guardian
regular	Portugal	Portuguese	Female	2005	living at home with one or both parents	High school/ 2nd level school	National level	Individual sports	Fitness	4		10	No formal support (Family support only)	Mother/Female Guardian
regular	Portugal	Portuguese	Female	2005	living at home with one or both parents	High school/ 2nd level school	National level	Individual sports	Fitness	4		10	No formal support (Family support only)	Mother/Female Guardian
regular	Portugal	Portuguese	Female	2005	living at home with one or both parents	High school/ 2nd level school	National level	Individual sports	Fitness	4	8	8	No formal support (Family support only)	Mother/Female Guardian
regular	Portugal	Portuguese	Female	2005	living at home with one or both parents	High school/ 2nd level school	National level	Individual sports	Fitness	4		33	No formal support (Family support only)	Mother/Female Guardian
regular	Portugal	Portuguese	Female	2005	living at home with one or both parents	High school/ 2nd level school	National level	Individual sports	Fitness	4	6	10	No formal support (Family support only)	Mother/Female Guardian
regular	Portugal	Portuguese	Female	2005	living at home with one or both parents	High school/ 2nd level school	National level	Individual sports	Fitness	4	10	1	No formal support (Family support only)	Father/Male Guardian
regular	Portugal	Portuguese	Female	2005	living at home with one or both parents	High school/ 2nd level school	National level	Individual sports	Fitness	4	12	6	No formal support (Family support only)	Father/Male Guardian
regular	Portugal	Portuguese	Female	2005	living at home with one or both parents	High school/ 2nd level school	National level	Individual sports	Fitness	4	10	6	No formal support (Family support only)	Father/Male Guardian
regular	France	French	Female	2003	living in an athlete specific support accommodation (example: dormitory)	High school/ 2nd level school	International level	Individual sports	Gymnastics		4	3	Formal/external support for sport career only	Mother/Female Guardian
TBD	Italy	Italian	Female	2009	living at home with one or both parents	High school/ 2nd level school	National level	Individual sports	Shooting	4	8	6	Formal/external support for both sport and education career	Father/Male Guardian
higher education	Slovenia	Slovenian	Female	1994	living at home with one or both parents	University/3rd level of school	International level	Individual sports	Swimming	10	20		Formal/external support for both sport and education career	Father/Male Guardian
higher education	Slovenia	Slovenian	Female	1994	living at home with one or both parents	University/3rd level of school	International level	Individual sports	Tennis	4	7	4	Formal/external support for sport career only	Mother/Female Guardian
higher education	Slovenia	Slovenian	Female	1994	living away from parents' home	University/3rd level of school	International level	Individual sports	Swimming	10	20		Formal/external support for both sport and education career	Mother/Female Guardian
higher education	Slovenia	Slovenian	Female	1994	living at home with one or both parents	University/3rd level of school	National level	Individual sports	Judo	5	8	5	Formal/external support for both sport and education career	Mother/Female Guardian
higher education	Slovenia	Slovenian	Female	1995	living away from parents' home	University/3rd level of school	National level	Individual sports	Dance	5	5	3	No formal support (Family support only)	Mother/Female Guardian
higher education	Italy	Italian	Male	1996	living at home with one or both parents	University/3rd level of school	International level	Individual sports	Athletics		2	2	No formal support (Family support only)	Father/Male Guardian
higher education	Slovenia	Slovenian	Female	1996	living away from parents' home	University/3rd level of school	International level	Individual sports	Swimming				Formal/external support for both sport and education career	Mother/Female Guardian
higher education	Italy	Italian	Male	1996	living at home with one or both parents	University/3rd level of school	National level	Individual sports	Athletics	2	5	2	No formal support (Family support only)	Father/Male Guardian
higher education	Italy	Italian	Male	1996	living at home with one or both parents	University/3rd level of school	National level	Individual sports	Athletics		4		No formal support (Family support only)	Mother/Female Guardian
higher education	Slovenia	Slovenian	Female	1996	living at home with one or both parents	University/3rd level of school	National level	Individual sports	Swimming	9	15	10	No formal support (Family support only)	Mother/Female Guardian
higher education	Ireland	Irish	Male	1997	living at home with one or both parents	University/3rd level of school	International level	Individual sports	Canoe Slalom	6	5	4	Other ( please specify):	Father/Male Guardian
higher education	Slovenia	Slovenian	Female	1997	living at home with one or both parents	University/3rd level of school	International level	Individual sports	Swimming	10	12	1	Formal/external support for both sport and education career	Mother/Female Guardian
higher education	Ireland	Irish	Male	1997	living in an athlete specific support accommodation (example: dormitory)	University/3rd level of school	International level	Individual sports	Swimming				Formal/external support for sport career only	Father/Male Guardian
higher education	Slovenia	Slovenian	Male	1997	living at home with one or both parents	University/3rd level of school	National level	Individual sports	Athletics				Formal/external support for both sport and education career	Mother/Female Guardian
higher education	Slovenia	Slovenian	Male	1997	living at home with one or both parents	University/3rd level of school	National level	Individual sports	Athletics				Formal/external support for both sport and education career	Father/Male Guardian
higher education	Italy	Italian	Male	1998	living at home with one or both parents	University/3rd level of school	International level	Individual sports	Taekwondo	10	5		Formal/external support for both sport and education career	Mother/Female Guardian
higher education	Slovenia	Slovenian	Female	1998	living at home with one or both parents	University/3rd level of school	International level	Individual sports	Judo	10	4	2	No formal support (Family support only)	Father/Male Guardian
higher education	Ireland	Irish/ British	Male	1998	living away from parents' home	University/3rd level of school	International level	Individual sports	Triathlon				Other ( please specify):	Mother/Female Guardian
higher education	Ireland	Irish	Male	1998	living in an athlete specific support accommodation (example: dormitory)	University/3rd level of school	International level	Individual sports	Triathlon	3	4	4	Formal/external support for education career only	Mother/Female Guardian
higher education	Italy	Italian	Male	1998	living in an athlete specific support accommodation (example: dormitory)	University/3rd level of school	International level	Individual sports	Fencing	4	4	2	Formal/external support for both sport and education career	Father/Male Guardian
higher education	Italy	Italian	Female	1999	living at home with one or both parents	University/3rd level of school	International level	Individual sports	Fencing	5	10	6	Formal/external support for both sport and education career	Mother/Female Guardian
higher education	Slovenia	Slovenian	Female	1999	living at home with one or both parents	University/3rd level of school	International level	Individual sports	Swimming	8	10	5	No formal support (Family support only)	Mother/Female Guardian
higher education	Ireland	Irish	Female	1999	living at home with one or both parents	University/3rd level of school	International level	Individual sports	Mountain Biking	2	12	1	Formal/external support for both sport and education career	Father/Male Guardian
higher education	Ireland	Irish	Female	1999	living away from parents' home	University/3rd level of school	International level	Individual sports	Athletics	3	5	3	Formal/external support for both sport and education career	Father/Male Guardian
higher education	Ireland	French	Male	1999	living in an athlete specific support accommodation (example: dormitory)	University/3rd level of school	International level	Individual sports	Athletics	8	15	10	No formal support (Family support only)	Mother/Female Guardian
higher education	Slovenia	Slovenian	Female	1999	living at home with one or both parents	University/3rd level of school	National level	Individual sports	Swimming	8	6	1	Formal/external support for both sport and education career	Mother/Female Guardian
higher education	Ireland	Irish	Female	2000	living at home with one or both parents	University/3rd level of school	International level	Individual sports	Running	7	10	7	No formal support (Family support only)	Mother/Female Guardian
higher education	Italy	Italian	Male	2000	living at home with one or both parents	University/3rd level of school	International level	Individual sports	Modern pentathlon		5	5	Formal/external support for both sport and education career	Father/Male Guardian
higher education	France	French	Female	2000	living in an athlete specific support accommodation (example: dormitory)	University/3rd level of school	International level	Individual sports	Fight				Formal/external support for sport career only	Father/Male Guardian
higher education	France	French	Male	2000	living in an athlete specific support accommodation (example: dormitory)	University/3rd level of school	International level	Individual sports	Swimming				Formal/external support for both sport and education career	Mother/Female Guardian
higher education	Ireland	Irish	Male	2000	living in an athlete specific support accommodation (example: dormitory)	University/3rd level of school	National level	Individual sports	Athletics		4		No formal support (Family support only)	Mother/Female Guardian
higher education	Ireland	Irish	Male	2000	living in an athlete specific support accommodation (example: dormitory)	University/3rd level of school	National level	Individual sports	Hurdles	2	4		No formal support (Family support only)	Father/Male Guardian
TBD	Slovenia	Slovenian	Male	2007	living at home with one or both parents	University/3rd level of school	International level	Individual sports	Tennis	6	20	10	No formal support (Family support only)	Mother/Female Guardian
regular	Slovenia	Slovenian	Female	2003	living at home with one or both parents	High school/ 2nd level school	International level	Individual sports	Swimming	12	5	1	Formal/external support for sport career only	Mother/Female Guardian
regular	Slovenia	Slovenian	Male	2006	living at home with one or both parents	High school/ 2nd level school	National level	Individual sports	Swimming	5	10		No formal support (Family support only)	Father/Male Guardian
overdue	Slovenia	Slovenian	Female	1995	living at home with one or both parents	High school/ 2nd level school	International level	Team sports	Beach volleyball	5	10	4	Formal/external support for both sport and education career	Mother/Female Guardian
overdue	Slovenia	Slovenian	Female	1995	living at home with one or both parents	High school/ 2nd level school	International level	Team sports	Beach volleyball	10	4	2	Formal/external support for both sport and education career	Father/Male Guardian
overdue	Italy	Italian	Female	1996	living in an athlete specific support accommodation (example: dormitory)	High school/ 2nd level school	International level	Team sports	Rhythmic gymnastics	1	5	5	Formal/external support for both sport and education career	Father/Male Guardian
overdue	Italy	Italian	Male	1993	living at home with one or both parents	High school/ 2nd level school	International level	Team sports	Volleyball	6	10	6	Formal/external support for both sport and education career	Father/Male Guardian
overdue	Slovenia	Slovenian	Male	1995	living at home with one or both parents	High school/ 2nd level school	International level	Team sports	Volleyball	6	8	3	Formal/external support for both sport and education career	Mother/Female Guardian
overdue	Slovenia	Slovenian	Male	1995	living away from parents' home	High school/ 2nd level school	National level	Team sports	Football		2	4	Formal/external support for both sport and education career	Father/Male Guardian
overdue	Slovenia	Slovenian	Male	1996	living at home with one or both parents	High school/ 2nd level school	National level	Team sports	Football		2	2	Formal/external support for both sport and education career	Mother/Female Guardian
overdue	Slovenia	Slovenian	Male	1999	living away from parents' home	High school/ 2nd level school	International level	Team sports	Basketball			1.5	Formal/external support for both sport and education career	Mother/Female Guardian
overdue	Slovenia	Slovenian	Female	1999	living at home with one or both parents	High school/ 2nd level school	International level	Team sports	Handball	5	7	10	Formal/external support for both sport and education career	Mother/Female Guardian
overdue	Italy	Italian	Female	1999	living away from parents' home	High school/ 2nd level school	International level	Team sports	Syncron swimming				Formal/external support for sport career only	Mother/Female Guardian
overdue	Slovenia	Slovenian	Female	1998	living at home with one or both parents	High school/ 2nd level school	International level	Team sports	Volleyball	6	8	3	Formal/external support for both sport and education career	Father/Male Guardian
overdue	Slovenia	Slovenian	Male	1997	living in an athlete specific support accommodation (example: dormitory)	High school/ 2nd level school	National level	Team sports	Basketball	5	6	5	Formal/external support for both sport and education career	Father/Male Guardian
overdue	Slovenia	Slovenian	Male	1997	living at home with one or both parents	High school/ 2nd level school	National level	Team sports	Handball	6	3	1	Formal/external support for both sport and education career	Father/Male Guardian
overdue	Slovenia	Slovenian	Male	1997	living at home with one or both parents	High school/ 2nd level school	National level	Team sports	Handball		2	2	No formal support (Family support only)	Mother/Female Guardian
overdue	Slovenia	Slovenian	Female	1998	living at home with one or both parents	High school/ 2nd level school	National level	Team sports	Handball	5	5	2	Formal/external support for both sport and education career	Father/Male Guardian
regular	France	French	Female	2000	living away from parents' home	High school/ 2nd level school	International level	Individual sports	Artistic gymnastics		14		Formal/external support for sport career only	Mother/Female Guardian
regular	France	French	Female	2003	living in an athlete specific support accommodation (example: dormitory)	High school/ 2nd level school	International level	Individual sports	Artistic gymnastics		5	1	Formal/external support for both sport and education career	Mother/Female Guardian
regular	Slovenia	Slovenian	Female	2003	living at home with one or both parents	High school/ 2nd level school	International level	Individual sports	Rhythmic gymnastics	5	12	5	No formal support (Family support only)	Mother/Female Guardian
regular	France	French	Female	2001	living in an athlete specific support accommodation (example: dormitory)	High school/ 2nd level school	International level	Individual sports	Artistic swimming		5	3	Formal/external support for both sport and education career	Father/Male Guardian
regular	France	French	Female	2001	living in an athlete specific support accommodation (example: dormitory)	High school/ 2nd level school	International level	Individual sports	Artistic swimming		1	1	Other ( please specify):	Mother/Female Guardian
regular	France	French	Female	2002	living in an athlete specific support accommodation (example: dormitory)	High school/ 2nd level school	International level	Individual sports	Artistic swimming		7	1	Formal/external support for both sport and education career	Father/Male Guardian
regular	France	French	Female	2002	living in an athlete specific support accommodation (example: dormitory)	High school/ 2nd level school	International level	Individual sports	Artistic swimming		4	1	Formal/external support for both sport and education career	Mother/Female Guardian
regular	Italy	Italian	Male	2001	living at home with one or both parents	High school/ 2nd level school	International level	Team sports	American football	4		8	No formal support (Family support only)	Mother/Female Guardian
regular	Italy	Italian	Male	2002	living at home with one or both parents	High school/ 2nd level school	International level	Team sports	American football	4	3		No formal support (Family support only)	Father/Male Guardian
regular	France	French	Female	2001	living away from parents' home	High school/ 2nd level school	International level	Individual sports	Artistic swimming		4	1	Other ( please specify):	Mother/Female Guardian
regular	Italy	Italian	Male	2000	living away from parents' home	High school/ 2nd level school	International level	Team sports	Basketball		2	5	Formal/external support for sport career only	Mother/Female Guardian
regular	Italy	Italian	Male	2000	living away from parents' home	High school/ 2nd level school	International level	Team sports	Basketball		7	3	Formal/external support for both sport and education career	Father/Male Guardian
regular	France	French	Male	2001	living in an athlete specific support accommodation (example: dormitory)	High school/ 2nd level school	International level	Team sports	Basketball	1	15		No formal support (Family support only)	Father/Male Guardian
regular	France	French	Male	2001	living in an athlete specific support accommodation (example: dormitory)	High school/ 2nd level school	International level	Team sports	Basketball				No formal support (Family support only)	Mother/Female Guardian
regular	France	French	Female	2001	living in an athlete specific support accommodation (example: dormitory)	High school/ 2nd level school	International level	Team sports	Basketball		6	1	Formal/external support for both sport and education career	Mother/Female Guardian
regular	France	French	Male	2001	living in an athlete specific support accommodation (example: dormitory)	High school/ 2nd level school	International level	Team sports	Basketball		1	1	No formal support (Family support only)	Father/Male Guardian
regular	Slovenia	Slovenian	Male	2002	living away from parents' home	High school/ 2nd level school	International level	Team sports	Basketball	3	5	2	Formal/external support for both sport and education career	Mother/Female Guardian
regular	Slovenia	Slovenian	Male	2002	living away from parents' home	High school/ 2nd level school	International level	Team sports	Basketball	2	3	1	Formal/external support for both sport and education career	Father/Male Guardian
regular	France	French	Female	2002	living in an athlete specific support accommodation (example: dormitory)	High school/ 2nd level school	International level	Team sports	Basketball		1.75	1.75	No formal support (Family support only)	Father/Male Guardian
regular	France	French	Male	2003	living in an athlete specific support accommodation (example: dormitory)	High school/ 2nd level school	International level	Team sports	Basketball		2	1	No formal support (Family support only)	Father/Male Guardian
regular	France	French	Male	2003	living in an athlete specific support accommodation (example: dormitory)	High school/ 2nd level school	International level	Team sports	Basketball				No formal support (Family support only)	Mother/Female Guardian
regular	France	French	Male	2003	living in an athlete specific support accommodation (example: dormitory)	High school/ 2nd level school	International level	Team sports	Basketball				Formal/external support for both sport and education career	Mother/Female Guardian
regular	France	French	Female	2003	living in an athlete specific support accommodation (example: dormitory)	High school/ 2nd level school	International level	Team sports	Basketball		2	2	Formal/external support for both sport and education career	Mother/Female Guardian
regular	Italy	Italian	Male	2003	living in an athlete specific support accommodation (example: dormitory)	High school/ 2nd level school	International level	Team sports	Basketball	2	12	1	Formal/external support for both sport and education career	Father/Male Guardian
regular	Italy	Italian	Male	2003	living in an athlete specific support accommodation (example: dormitory)	High school/ 2nd level school	International level	Team sports	Basketball	2	12	8	Formal/external support for both sport and education career	Mother/Female Guardian
regular	Slovenia	Slovenian	Female	2001	living at home with one or both parents	High school/ 2nd level school	International level	Team sports	Handball	6	8	2	Formal/external support for education career only	Other
regular	Slovenia	Slovenian	Male	2003	living in an athlete specific support accommodation (example: dormitory)	High school/ 2nd level school	International level	Team sports	Ice hockey	6	4	7	Formal/external support for both sport and education career	Father/Male Guardian
regular	Slovenia	Slovenian	Male	2003	living in an athlete specific support accommodation (example: dormitory)	High school/ 2nd level school	International level	Team sports	Ice hockey		5		No formal support (Family support only)	Mother/Female Guardian
regular	France	French	Female	2001	living in an athlete specific support accommodation (example: dormitory)	High school/ 2nd level school	International level	Individual sports	Rhythmic gymnastics		15	5	Formal/external support for sport career only	Mother/Female Guardian
regular	Ireland	Irish	Female	2001	living at home with one or both parents	High school/ 2nd level school	International level	Team sports	Soccer	3	9	3.5	No formal support (Family support only)	Mother/Female Guardian
regular	France	French	Female	2002	living in an athlete specific support accommodation (example: dormitory)	High school/ 2nd level school	International level	Team sports	Soccer		3	5	Formal/external support for both sport and education career	Father/Male Guardian
regular	France	French	Female	2003	living in an athlete specific support accommodation (example: dormitory)	High school/ 2nd level school	International level	Team sports	Soccer		1	0.5	Formal/external support for sport career only	Mother/Female Guardian
regular	France	French	Female	2003	living in an athlete specific support accommodation (example: dormitory)	High school/ 2nd level school	International level	Team sports	Soccer		8	2	Formal/external support for both sport and education career	Father/Male Guardian
regular	Italy	Italian	Female	2001	living in an athlete specific support accommodation (example: dormitory)	High school/ 2nd level school	International level	Team sports	Volleyball			1	No formal support (Family support only)	Mother/Female Guardian
regular	France	French	Female	2002	living in an athlete specific support accommodation (example: dormitory)	High school/ 2nd level school	International level	Team sports	Waterpolo		1	1	Formal/external support for education career only	Father/Male Guardian
regular	France	French	Female	2003	living in an athlete specific support accommodation (example: dormitory)	High school/ 2nd level school	International level	Team sports	Waterpolo		3		Formal/external support for education career only	Mother/Female Guardian
regular	Italy	Italian	Male	2000	living at home with one or both parents	High school/ 2nd level school	International level	Team sports	Waterpolo	7	25	5	Formal/external support for education career only	Mother/Female Guardian
regular	Italy	Italian	Male	2004	living at home with one or both parents	High school/ 2nd level school	National level	Individual sports	Boating	6	9	2	No formal support (Family support only)	Mother/Female Guardian
regular	Slovenia	Slovenian	Female	2004	living at home with one or both parents	High school/ 2nd level school	National level	Individual sports	Rhythmic gymnastics	3	12	6	Formal/external support for both sport and education career	Father/Male Guardian
regular	Italy	Italian	Male	2000	living at home with one or both parents	High school/ 2nd level school	National level	Team sports	American football	5	4	4	Formal/external support for both sport and education career	Father/Male Guardian
regular	Italy	Italian	Male	2001	living at home with one or both parents	High school/ 2nd level school	National level	Team sports	American football	4	10		No formal support (Family support only)	Father/Male Guardian
regular	Italy	Italian	Male	2001	living at home with one or both parents	High school/ 2nd level school	National level	Team sports	American football	3	10	2	No formal support (Family support only)	Mother/Female Guardian
regular	Italy	Italian	Male	2001	living at home with one or both parents	High school/ 2nd level school	National level	Team sports	American football	4	5		No formal support (Family support only)	Father/Male Guardian
regular	Italy	Italian	Male	2001	living at home with one or both parents	High school/ 2nd level school	National level	Team sports	American football	4	16	2	No formal support (Family support only)	Father/Male Guardian
regular	Italy	Italian	Male	2002	living at home with one or both parents	High school/ 2nd level school	National level	Team sports	American football		10	7	No formal support (Family support only)	Mother/Female Guardian
regular	France	French	Female	2001	living in an athlete specific support accommodation (example: dormitory)	High school/ 2nd level school	National level	Team sports	Basketball			3.5	Formal/external support for both sport and education career	Mother/Female Guardian
regular	Italy	Italian	Female	2000	living at home with one or both parents	High school/ 2nd level school	National level	Team sports	Basketball			2	Formal/external support for both sport and education career	Father/Male Guardian
regular	Italy	Italian	Female	2001	living at home with one or both parents	High school/ 2nd level school	National level	Team sports	Basketball	3	3	3	No formal support (Family support only)	Mother/Female Guardian
regular	Italy	Italian	Female	2001	living at home with one or both parents	High school/ 2nd level school	National level	Team sports	Basketball	1	1	2	No formal support (Family support only)	Father/Male Guardian
regular	Portugal	Portuguese	Male	2001	living at home with one or both parents	High school/ 2nd level school	National level	Team sports	Basketball	4	6	10	No formal support (Family support only)	Mother/Female Guardian
regular	Portugal	Portuguese	Male	2001	living at home with one or both parents	High school/ 2nd level school	National level	Team sports	Basketball	4	4	1	No formal support (Family support only)	Mother/Female Guardian
regular	Slovenia	Slovenian	Male	2001	living at home with one or both parents	High school/ 2nd level school	National level	Team sports	Basketball	2	1	1	No formal support (Family support only)	Father/Male Guardian
regular	Italy	Italian	Female	2002	living at home with one or both parents	High school/ 2nd level school	National level	Team sports	Basketball	4	5	5	Formal/external support for both sport and education career	Mother/Female Guardian
regular	Italy	Italian	Female	2002	living at home with one or both parents	High school/ 2nd level school	National level	Team sports	Basketball	4	11	5	No formal support (Family support only)	Father/Male Guardian
regular	Portugal	Portuguese	Male	2002	living at home with one or both parents	High school/ 2nd level school	National level	Team sports	Basketball	5	10		No formal support (Family support only)	Father/Male Guardian
regular	Portugal	Portuguese	Male	2002	living at home with one or both parents	High school/ 2nd level school	National level	Team sports	Basketball	3	8	11	No formal support (Family support only)	Father/Male Guardian
regular	Slovenia	Slovenian	Male	2002	living at home with one or both parents	High school/ 2nd level school	National level	Team sports	Basketball	5	3	3	Formal/external support for both sport and education career	Mother/Female Guardian
regular	France	French	Female	2002	living in an athlete specific support accommodation (example: dormitory)	High school/ 2nd level school	National level	Team sports	Basketball		2	2	Formal/external support for both sport and education career	Father/Male Guardian
regular	France	French	Female	2002	living in an athlete specific support accommodation (example: dormitory)	High school/ 2nd level school	National level	Team sports	Basketball		2	2	Formal/external support for both sport and education career	Mother/Female Guardian
regular	France	French	Female	2003	living in an athlete specific support accommodation (example: dormitory)	0	National level	Team sports	Basketball		3	4	Formal/external support for sport career only	Father/Male Guardian
regular	France	French	Male	2003	living in an athlete specific support accommodation (example: dormitory)	High school/ 2nd level school	National level	Team sports	Basketball		4	1.5	Formal/external support for both sport and education career	Mother/Female Guardian
regular	France	French	Female	2003	living in an athlete specific support accommodation (example: dormitory)	High school/ 2nd level school	National level	Team sports	Basketball		2		No formal support (Family support only)	Mother/Female Guardian
regular	France	#N/A	Female	2003	living in an athlete specific support accommodation (example: dormitory)	High school/ 2nd level school	National level	Team sports	Basketball				Formal/external support for sport career only	Father/Male Guardian
regular	France	French	Female	2003	living in an athlete specific support accommodation (example: dormitory)	High school/ 2nd level school	National level	Team sports	Basketball		5	5	Formal/external support for both sport and education career	Mother/Female Guardian
regular	France	French	Female	2003	living in an athlete specific support accommodation (example: dormitory)	High school/ 2nd level school	National level	Team sports	Basketball		3	2	Formal/external support for both sport and education career	Father/Male Guardian
regular	France	French	Male	2003	living in an athlete specific support accommodation (example: dormitory)	High school/ 2nd level school	National level	Team sports	Basketball				No formal support (Family support only)	Father/Male Guardian
regular	France	French	Male	2003	living in an athlete specific support accommodation (example: dormitory)	High school/ 2nd level school	National level	Team sports	Basketball		5		Formal/external support for both sport and education career	Mother/Female Guardian
regular	Portugal	Portuguese	Male	2004	living at home with one or both parents	High school/ 2nd level school	National level	Team sports	Basketball	4	4	4	No formal support (Family support only)	Mother/Female Guardian
regular	France	French	Male	2004	living in an athlete specific support accommodation (example: dormitory)	High school/ 2nd level school	National level	Team sports	Basketball		6	3	Other ( please specify):	Mother/Female Guardian
regular	Slovenia	Slovenian	Female	2005	living at home with one or both parents	High school/ 2nd level school	National level	Team sports	Basketball	5	5	1	No formal support (Family support only)	Father/Male Guardian
regular	Italy	Italian	Male	2004	living at home with one or both parents	High school/ 2nd level school	National level	Individual sports	Boating	4	4	2	No formal support (Family support only)	Mother/Female Guardian
regular	Ireland	Irish	Female	2001	living at home with one or both parents	High school/ 2nd level school	National level	Team sports	Camogie	4	8	3	No formal support (Family support only)	Mother/Female Guardian
regular	Ireland	Irish	Female	2002	living at home with one or both parents	High school/ 2nd level school	National level	Team sports	Camogie	3	6	2	No formal support (Family support only)	Mother/Female Guardian
regular	Slovenia	Slovenian	Female	2000	living in an athlete specific support accommodation (example: dormitory)	High school/ 2nd level school	National level	Team sports	Football	1	5		Formal/external support for both sport and education career	Mother/Female Guardian
regular	Slovenia	Slovenian	Male	2002	living at home with one or both parents	High school/ 2nd level school	National level	Team sports	Football	4	5	5	Formal/external support for both sport and education career	Father/Male Guardian
regular	Slovenia	Slovenian	Male	2002	living at home with one or both parents	High school/ 2nd level school	National level	Team sports	Football	4	3	3	Formal/external support for both sport and education career	Mother/Female Guardian
regular	Slovenia	Slovenian	Male	2002	living at home with one or both parents	High school/ 2nd level school	National level	Team sports	Football	5	10	4	Formal/external support for both sport and education career	Father/Male Guardian
regular	Slovenia	Slovenian	Male	2002	living at home with one or both parents	High school/ 2nd level school	National level	Team sports	Football	5	10	4	Formal/external support for both sport and education career	Mother/Female Guardian
regular	Slovenia	Slovenian	Male	2004	living at home with one or both parents	High school/ 2nd level school	National level	Team sports	Football	5	8	2	No formal support (Family support only)	Father/Male Guardian
regular	Portugal	Portuguese	Male	2004	living at home with one or both parents	High school/ 2nd level school	National level	Team sports	Football	2	4	2	No formal support (Family support only)	Father/Male Guardian
regular	Portugal	Portuguese	Male	2005	living at home with one or both parents	High school/ 2nd level school	National level	Team sports	Football	2	6	4	No formal support (Family support only)	Father/Male Guardian
regular	Portugal	Portuguese	Male	2005	living at home with one or both parents	High school/ 2nd level school	National level	Team sports	Football	2	6	4	No formal support (Family support only)	Father/Male Guardian
regular	Portugal	Portuguese	Male	2005	living at home with one or both parents	High school/ 2nd level school	National level	Team sports	Football	2	1	6	No formal support (Family support only)	Mother/Female Guardian
regular	Slovenia	Slovenian	Male	2000	living at home with one or both parents	High school/ 2nd level school	National level	Team sports	Handball	2	8	2	No formal support (Family support only)	Father/Male Guardian
regular	Slovenia	Slovenian	Male	2000	living at home with one or both parents	High school/ 2nd level school	National level	Team sports	Handball	7	8	2	Formal/external support for both sport and education career	Mother/Female Guardian
regular	Slovenia	Slovenian	Male	2001	living at home with one or both parents	High school/ 2nd level school	National level	Team sports	Handball	6	3	3	No formal support (Family support only)	Mother/Female Guardian
regular	Slovenia	Slovenian	Male	2002	living at home with one or both parents	High school/ 2nd level school	National level	Team sports	Handball	6	7	5	No formal support (Family support only)	Mother/Female Guardian
regular	Italy	Italian	Male	2000	living at home with one or both parents	High school/ 2nd level school	National level	Team sports	Hockey	4	17		No formal support (Family support only)	Father/Male Guardian
regular	Slovenia	Slovenian	Male	2004	living at home with one or both parents	High school/ 2nd level school	National level	Team sports	hockey	5	1		No formal support (Family support only)	Mother/Female Guardian
regular	Italy	Italian	Male	2002	living at home with one or both parents	High school/ 2nd level school	National level	Team sports	Rugby	6	6	6	Formal/external support for both sport and education career	Mother/Female Guardian
regular	Italy	Italian	Male	2002	living at home with one or both parents	High school/ 2nd level school	National level	Team sports	Rugby	5	2	1	Formal/external support for education career only	Father/Male Guardian
regular	Italy	Italian	Male	2002	living in an athlete specific support accommodation (example: dormitory)	High school/ 2nd level school	National level	Team sports	Rugby	2	3	3	Formal/external support for both sport and education career	Father/Male Guardian
regular	Italy	Italian	Male	2002	living in an athlete specific support accommodation (example: dormitory)	High school/ 2nd level school	National level	Team sports	Rugby	2	5	6	Formal/external support for both sport and education career	Father/Male Guardian
regular	Italy	Italian	Male	2002	living in an athlete specific support accommodation (example: dormitory)	High school/ 2nd level school	National level	Team sports	Rugby	2	6		Formal/external support for sport career only	Mother/Female Guardian
regular	Italy	Italian	Male	2002	living in an athlete specific support accommodation (example: dormitory)	High school/ 2nd level school	National level	Team sports	Rugby	1	4		Formal/external support for sport career only	Father/Male Guardian
regular	Italy	Italian	Male	2002	living in an athlete specific support accommodation (example: dormitory)	High school/ 2nd level school	National level	Team sports	Rugby	2	6		Formal/external support for sport career only	Mother/Female Guardian
regular	Italy	Italian	Male	2002	living in an athlete specific support accommodation (example: dormitory)	High school/ 2nd level school	National level	Team sports	Rugby	1	6		Formal/external support for sport career only	Father/Male Guardian
regular	Italy	Italian	Male	2000	living at home with one or both parents	High school/ 2nd level school	National level	Team sports	Soccer		6	6	Formal/external support for both sport and education career	Father/Male Guardian
regular	Italy	Italian	Male	2000	living at home with one or both parents	High school/ 2nd level school	National level	Team sports	Soccer		6	5	Formal/external support for both sport and education career	Mother/Female Guardian
regular	Italy	Italian	Male	2001	living at home with one or both parents	High school/ 2nd level school	National level	Team sports	Soccer	6	40	4	Formal/external support for sport career only	Mother/Female Guardian
regular	Portugal	Portuguese	Female	2001	living at home with one or both parents	High school/ 2nd level school	National level	Team sports	Soccer	2	9	1	No formal support (Family support only)	Mother/Female Guardian
regular	Portugal	Portuguese	Male	2001	living at home with one or both parents	High school/ 2nd level school	National level	Team sports	Soccer	2	5	3	No formal support (Family support only)	Father/Male Guardian
regular	Portugal	Portuguese	Female	2001	living at home with one or both parents	High school/ 2nd level school	National level	Team sports	Soccer	2	30		No formal support (Family support only)	Mother/Female Guardian
regular	France	French	Female	2002	living in an athlete specific support accommodation (example: dormitory)	High school/ 2nd level school	National level	Team sports	Soccer				Formal/external support for both sport and education career	Mother/Female Guardian
regular	Portugal	Portuguese	Male	2003	living at home with one or both parents	High school/ 2nd level school	National level	Team sports	Soccer	3	8	3	No formal support (Family support only)	Father/Male Guardian
regular	France	French	Female	2003	living in an athlete specific support accommodation (example: dormitory)	High school/ 2nd level school	National level	Team sports	Soccer		3	3	No formal support (Family support only)	Father/Male Guardian
regular	Italy	Italian	Female	2004	living at home with one or both parents	High school/ 2nd level school	National level	Team sports	Soccer		25	15	Formal/external support for both sport and education career	Mother/Female Guardian
regular	Italy	Italian	Female	2004	living at home with one or both parents	High school/ 2nd level school	National level	Team sports	Soccer		25	3	Formal/external support for both sport and education career	Father/Male Guardian
regular	Italy	Italian	Male	2004	living at home with one or both parents	High school/ 2nd level school	National level	Team sports	Soccer		4	4	No formal support (Family support only)	Mother/Female Guardian
regular	Italy	Italian	Female	2002	living at home with one or both parents	High school/ 2nd level school	National level	Team sports	volleyball	5	5	5	Formal/external support for both sport and education career	Mother/Female Guardian
regular	Slovenia	Slovenian	Female	2002	living at home with one or both parents	High school/ 2nd level school	National level	Team sports	Volleyball	6	5	2	No formal support (Family support only)	Mother/Female Guardian
regular	Italy	Italian	Female	2003	living in an athlete specific support accommodation (example: dormitory)	High school/ 2nd level school	National level	Team sports	Volleyball	6	3	4	No formal support (Family support only)	Father/Male Guardian
regular	Italy	Italian	Male	2000	living at home with one or both parents	High school/ 2nd level school	National level	Team sports	Waterpolo	5	5	5	No formal support (Family support only)	Father/Male Guardian
regular	Portugal	Portuguese	Male	2003	living at home with one or both parents	High school/ 2nd level school	National level	Team sports	Hockey	3	3	3	No formal support (Family support only)	Mother/Female Guardian
regular	Portugal	Portuguese	Female	2003	living at home with one or both parents	High school/ 2nd level school	National level	Team sports	Hockey	2	3	4	No formal support (Family support only)	Mother/Female Guardian
regular	Portugal	Portuguese	Male	2004	living at home with one or both parents	High school/ 2nd level school	National level	Team sports	Hockey	5	10	1	No formal support (Family support only)	Mother/Female Guardian
regular	Portugal	Portuguese	Female	2004	living at home with one or both parents	High school/ 2nd level school	National level	Team sports	Hockey	4	8	2	No formal support (Family support only)	Mother/Female Guardian
regular	France	French	Female	2002	living in an athlete specific support accommodation (example: dormitory)	High school/ 2nd level school	missing	Team sports	Soccer		6	6	No formal support (Family support only)	Father/Male Guardian
regular	France	French	Male	2002	living in an athlete specific support accommodation (example: dormitory)	High school/ 2nd level school	missing	Team sports	Basketball				No formal support (Family support only)	Father/Male Guardian
TBD	Italy	Italian	Male	2014	living at home with one or both parents	High school/ 2nd level school	National level	Individual sports	Boating	1	1		No formal support (Family support only)	Father/Male Guardian
higher education	Slovenia	Slovenian	Female	1994	living at home with one or both parents	University/3rd level of school	National level	Individual sports	Modern competitive dances		10	5	No formal support (Family support only)	Mother/Female Guardian
higher education	Italy	Italian	Female	1996	living away from parents' home	University/3rd level of school	International level	Team sports	Volleyball				No formal support (Family support only)	Mother/Female Guardian
higher education	Italy	Italian	Male	1997	living away from parents' home	University/3rd level of school	National level	Team sports	Soccer		2	1	Formal/external support for sport career only	Father/Male Guardian
higher education	Slovenia	Slovenian	Male	1997	living away from parents' home	University/3rd level of school	National level	Team sports	Basketball	5	5	5	Formal/external support for both sport and education career	Father/Male Guardian
higher education	Italy	Italian	Male	1998	living at home with one or both parents	University/3rd level of school	International level	Team sports	Volleyball	5	5	5	No formal support (Family support only)	Father/Male Guardian
higher education	Italy	Italian	Male	1998	living in an athlete specific support accommodation (example: dormitory)	University/3rd level of school	International level	Team sports	Beach volleyball	7.5	10	2	Formal/external support for sport career only	Other
higher education	Italy	Italian	Male	1998	living at home with one or both parents	University/3rd level of school	National level	Team sports	Volleyball		3		Formal/external support for both sport and education career	Mother/Female Guardian
higher education	France	French	Female	2000	living away from parents' home	University/3rd level of school	International level	Individual sports	Artistic swimming		10		No formal support (Family support only)	Mother/Female Guardian
higher education	Slovenia	Slovenian	Female	2000	living in an athlete specific support accommodation (example: dormitory)	University/3rd level of school	International level	Team sports	Football	6	7	2	No formal support (Family support only)	Father/Male Guardian
regular	Slovenia	Slovenian	Male	2003	living at home with one or both parents	High school/ 2nd level school	National level	Team sports	Handball	6	7	4	No formal support (Family support only)	Mother/Female Guardian
regular	France	French	Female	2004	living in an athlete specific support accommodation (example: dormitory)	High school/ 2nd level school	International level	Individual sports	Artistic gymnastics	3	3	1	Formal/external support for sport career only	Father/Male Guardian
TBD	France	French	Female	2004	living in an athlete specific support accommodation (example: dormitory)	University/3rd level of school	National level	Team sports	Waterpolo				Other ( please specify):	Mother/Female Guardian
