# Supplementary material for: Collective conceptualization of parental support of dual career athletes: The EMPATIA framework
Source: PLoS One. 2021 Sep 22;16(9):e0257719. doi: 10.1371/journal.pone.0257719 (PMC8457461; doi:10.1371/journal.pone.0257719)
Supplement: S2 Data — (XLSX) [file pone.0257719.s002.xlsx]

## Sheet: Munka1
ID	s1	s2	s3	s4	s5	s6	s7	s8	s9	s10	s11	s12	s13	s14	s15	s16	s17	s18	s19	s20	s21	s22	s23	s24	s25	s26	s27	s28	s29	s30	s31	s32	s33	s34	s35	s36	s37	s38	s39	s40	s41	s42	s43	s44	s45	s46	s47	s48	s49
FR043	43	47	42	17
FR043	2	25	32	28	35	70	3	73	76	40	10	54	18	50	37
FR043	55	41	49	80
FR043	19	16	62	5	33	26	13	68	20	8	71	1	69
FR043	30	59	11	65	31	15	21	51	24	22	57	29	66	74	38	52	79
FR043	27	46	4	53	72	61
FR043	48	75	9	45	64	58	6	34	7	77	14	60
FR043	56	63	78	39	12	23	67
FR043	44	36
FR093	44	27	16	39	53	71	43	45	23	78	67	77	48	68	32	79	41	66	29	75	37	57	54	59	40	20	31	5	9	28	24	21	76	60	11	50	6	63	58	15	8	73	26
FR093	51	74	33	62	10	4
FR093	2	25	17	34	70	69	61	47	65
FR093	49	64	22	80	12	14	7	3
FR093	19	13	36	55	72	38	56	35
FR093	1	30	46	52	42	18
FR093	74	65	28	62	73	57	67	56	35	31	60	30	33	63	39	59	5	49	79	19	6	51
FR093	47	66	10	44	23	75	50	78	20	48	41	13	68	4	38
FR093	29	1	58	25	22	16	2	76	40
FR093	72	17	26	9	11	7	55	70	36	52	34	18	71	15	77	80	46	69
FR093	43	54	42	27	24	45	61	64	37	32	8	21	14	12	53	3
FR116	33	44	2	34	25
FR116	7	18	56	40	63	12	75	76	37	39	78	35	77	19	20	42	61	14	32	67	6	23	16
FR116	10	54	50	24
FR116	4	59	70	22	58	55	69	52	11
FR116	68	49	71	5	28	38	45	15	57	3	73	1	27	13
FR116	26	36	62	31
FR116	21	74	51	8	47	65	60
FR116	41	46	17	53	79
FR116	66	48	30	9	80	29	64	43	72
FR200	15	20	31	43	1	54	62	51	19	30	74	57
FR200	27	36	2	32	18	25	17
FR200	58	33	26	16	3	13	42
FR200	46	80	4	38	22	66	72	52	56
FR200	50	5	65	41	61
FR200	63	28	6	71	76	78	40	39	12	48	55
FR200	7	67	35	75	49	34	77
FR200	70	11	8	45	47
FR200	14	9	60	29	23	69	68	64	73
FR200	10	24	79	53	37	21	44	59
FR169	51	67	39	66	76	73	12	63	23	64	48	35	60	68	75	77	80	78	8	57	14	11
FR169	41	52	53	55	3	79	31	24	50	38	21	7	16	56	13	5	30
FR169	71	49	70	42	43	17	54	15	28	20	74	40	36	1	58	72
FR169	4	27	34	19	2	32	45	69	46	59	6	18	25	10	61	62
FR169	65	44	26	33	29	47	37
FR169	22	9
FR046	70	53	58	27	3
FR046	6	42	62	28	19	30	18	31
FR046	64	69	35	40	48	39	23	49	60	9	34	10	7	75	68	77	50	78	14	67	32	73	76	54	37	45
FR046	36	61	25	29	63
FR046	26	22	15
FR046	52	41	44	71	79	55	21
FR046	4	13	56	33	72	17	2	80	59
FR046	12	47	66	51	57	16
FR046	8	74	1	43	11
FR046	38	46	65	20	24	5
FR047	47	6	19	23	57	70	32	35	26	12	20	58	44	61	43	1	39
FR047	78	60	66	53	34	38	18	55	36	50	63	9	7	42	69	52
FR047	16	4	22	40	67	3	21	31	5	54	46	62	51	2	75	48	33
FR047	65	13	8	17	77	72	71	74	27	64	28	10	24	11
FR047	73	59	41	49	80	37	14	30	68	45	79	25	15	76	56	29
FR048	79	10	33	17	36	16	53	2	59
FR048	21	58	69	4	25	29	41	30	15	51	55	78	68	66	38
FR048	34	75	56	73	35	19	7	28
FR048	62	1	32	63	54
FR048	6	37	39	47	12	23	67	64	9	76
FR048	24	52	31	46	3	40
FR048	49	45	70
FR048	44	50	77	60	22	57	71	61	26
FR048	14	42	27	74	8	11	65	80
FR048	5	72	20	18	48	13	43
FR049	57	13	70	26	53	24	10	30	22	5	31	1
FR049	37	45	35	67	76	54	14	12	32	39	56	77	28	75	60	64	18	23	6	78	50	51	9	7	42	63	73	34	61
FR049	71	38	46	72	3
FR049	15	62	55	52	69	33	41	66	4	43	49
FR049	20	19	25
FR049	29	17	68	80	21
FR049	47	11	59	44	2	27
FR049	58	36	40	79
FR049	74	48	8	65	16
FR050	45	25	16	7	2	42	34	35	37	18
FR050	8	65	22	11	51	57	66	1	15	43	74
FR050	9	63	75	14	76	77	39	73	67	6	12	64	23	78
FR050	53	48	44	41	40	36	29	55	71	58
FR050	80	69	56	3	21	27	59	79	46	52	17	47	4	70
FR050	24	19	28	60	26	13	5	32	38	50	54	62	61	31	20	33
FR050	72	10	68	49	30
FR051	63	74	51	36	14	3	42	46	17	2	61	49	64	15	52	79	75	9
FR051	31	12	8	41	44	76	56	77	23	10	78	73	72
FR051	50	62	29	39	13	35	53	57	60	11	27	1	66	25	48	47
FR051	37	19	4	65	16	40	18	32	58	59	20
FR051	68	21	55	80	33	38	5	45	28	69	26	6
FR051	7	24	30	70	71	43	67	22	34	54
FR052	41	55	44	53	36	37	47	80	79
FR052	32	31	19	68	62	57	12	40	58
FR052	13	42	33	20	4	26	38
FR052	74	15	29	76	11	8	66	51	1	43	9	48	78
FR052	34	3	27	39	10	2	69	25
FR052	5	28	61	50	24
FR052	45	71	46	56	63
FR052	65	52	16	21	59
FR052	35	14	70	60	49	7	23	54	73	67	30	75	77	64
FR052	17	22	6	18	72
FR053	77	73	71	23	64	34	43	32	35	27	52	45	3	60	49	18	9	4	7	80	69	51
FR053	13	58	17	21	79	38	59	5	68	16	20	40	26	65	44	46	33	74
FR053	47	30	8	42	25	10
FR053	36	54	61	50	62	31	78	12	41	14	28	56	76	70	53	22	37	39	55
FR053	6	2	72	15	29	11	24
FR053	75	67	63	66	57	48	1	19
FR054	54	60	28	56	12	40	77	41	71	63	43	36	18	9	61	75	49	7	16	32	50	46	73	14	64	70	42	55	23	37	58	76
FR054	47	57	33	72
FR054	66	51
FR054	29	67	21
FR054	69	27	62	1	53	52	22	31
FR054	24	38	20	5	3	68	59	19	4	80	79	26	44	13
FR054	65	15	30	74
FR054	8	11	48
FR054	45	34	2	10	25	35
FR054	78	6	17	39
FR055	25	39	6	77	9	35	45	3	63	42	18	7	60	48	75	67	41	12	37	73	76	40	78	14	54	23	49
FR055	13	53	24	79	50	61	64	26	72	29	20	15	31	28	5	38
FR055	36	32	80	19	58	66	68	30	57
FR055	4	55	69	33
FR055	21	62	47	65	1	16	52	59
FR055	43	27	34	71	51	44	10	46	11	2	17	22	70	74	56	8
FR056	77	18	63	34	45	7	48	64	35	28	80	12	4	56	23	60	50	76	39	14	9	73	75	49	78	32	54	67
FR056	51	30	1	43	74	65	5	36	57	31	61	38	20	13	24	22	70
FR056	72	71	16	19	42	10	44	58	17	21	68	33	52	25	79	29	53	40	37	2	27	55	69	59	26
FR056	47	66	15	41	46	3	62
FR056	11	6	8
FR057	64	28	67	6	77	58	12	17	20	14	36	76	55	41	23	37	61	71	53	73	40
FR057	80	35	45	2	9	43	3	34	75	5	78	68	44	39	72	18	25	10	63	69
FR057	11	8
FR057	66	1	15	50	24	74	57
FR057	42	60	54
FR057	47	46	22
FR057	56	27
FR057	13	59	65	38	4	21	52	26	33	16	79
FR057	31	32	7	48	30	49	19	29	62
FR057	70	51
FR058	72	69	40	58	36	80	18	71	29	55	68	15	10	53	44
FR058	38	50	20	5	13	28	26	3	61	24
FR058	57
FR058	43	11	74	8	65	79	1
FR058	70	34	2	47	25
FR058	56	52	21	59	46	16
FR058	33	32	4	22	27
FR058	12	37	75	35	45	73	6	64	67	19	78	9	23	42	76	7	41	39	54	60	49	30	14	77	48	63
FR058	51	66	31	62
FR058	17
FR059	45	53	14	80	23	29	72	62	67	12	51	43	34	55	78	31	19	35	6	56	76	36	58	3	20	5	75	17	68	39	73	63
FR059	10	61	28	38	26	64	18	24	71	4	66	50	1	22	69	47	8
FR059	77	21	65	42	49	40	52	16	60	27	70	41	7	74	59	25	32	46	57	2	48	11	13	79	44	54	37	15	33	9	30
FR060	21	27	29	22	65	3	33	44	17	16
FR060	6	34	73	49	61	9	41	12	40	37	60	23	64	71	7	77	28	63	32	78	14	39	68	35	56	80	76	50	54	75	36	45	55	48	69	53	18	67
FR060	43	51	62	74
FR060	15	38	13	58	10	4	46	72	26	24	5	31	47	20	1
FR060	70	25
FR060	42	8	11
FR060	57	30	19	66	2
FR060	52	59	79
FR061	52	25	33	24	46	61	3	26	59	18	2	72	80	65	49	56	79
FR061	28	39	8	37	29	6	30	45	9	5	12	76	14	67	53	10	58	16	54	63	40	78	7	32	34	35	23	19	73	36	31	69	64	4	44	68	71	77	27
FR061	62	22	42
FR061	47	60	38	55	41
FR061	11	66	13	51	57	48	50	75	70	74	1	20	17	43	15	21
FR062	77	43	34	21	23	49	25	2	51	73	35	18	76	67	63
FR062	12	6	9	30	32	69	36	17
FR062	37	26	41	72	28	15	55	71	61	44	64	5	68	10	53	80	50	19	38	74	1	16	20	29	62	58	24	57	13	31
FR062	59	52	46	79	47	56
FR062	27	22	65	33	4	40
FR062	48	45	42	60	7	70	8	14	39	66	78	3	11	75	54
FR063	38	42	17	61	24	1
FR063	74	51	65	22	16	8	66	11	57	30
FR063	14	45	32	71	23	7	31
FR063	48	6	76	73	39	35	78	10	3	63	40	75
FR063	49	55	33	41	44	37
FR063	80	18	62	69	72	70	36	13	26	53	68	20
FR063	2	64	77	25	58	27	9	50	34	12	29	15	5	67	28
FR063	4	46	47	60	21	19	79	59	54	56	43	52
FR064	40	53	79	73	18	69	55	77	75	42	74	43	50	31	17	57	72	24	65	10	62	19	29	5	76	14	63	56	37	51	22	16	67	52	4	23	66	44	48	47	36	38	25	28	2	33	41	1	30
FR064	34	71
FR064	20
FR064	27
FR064	68
FR064	3
FR064	32
FR064	80
FR064	11	61
FR064	46
FR065	52	29	10	39	34	21	44	75	76
FR065	47	5	28	11	16	63	46	15	45	17	56	48	59	36	4	32	62	31	26
FR065	66	57	30	27
FR065	72	3	55	37	12	13	18	67	50
FR065	35	79	24	71	38	61	9	22
FR065	73	54	64	6	77	2	19	14	41	51	60	49	23	78
FR065	1	7	20	70	80	74	53	25	65	8	43	33	42	40	68	58	69
FR066	19	40	36	5	6	56
FR066	48	9	75	21	32	29	11	57	45	31	35	39	14	78	63	24	74	30	12	66	1
FR066	26	10	67	8	18	71	50	49
FR066	33	59
FR066	28	34	51	27	70	72	65	25	44	43	80
FR066	37	46	52	61	53	68	17	2	16	79	4	41	76	13
FR066	55	22	73	69	20	54	23	38	3	64	47	15	7	58	42	77	62	60
FR067	65	62	11	51	1	8	74	57	66	21
FR067	54	60	77	73
FR067	55	28	71	6	44	10	39	61	64	23	19	58	30	63	75	68	34	40	45	67	2	29	36	9	12	35	25	7	50	76	14	78	48	53
FR067	70	80	17	42
FR067	69	41	32	49	37
FR067	18	15	20	24	79	5	16	26	31	72	38
FR067	3	22	59	46	43	56	47	52	33
FR067	13	27	4
FR068	39	20	1	6	5	40	19	24	71	30	22	27	26	16	65
FR068	53	61	77	18	56	2	17	34
FR068	55	38	33	80	57	42
FR068	75	70	73	76	14	78	44	51	10
FR068	46	47	4	74	3
FR068	52	72	48	12
FR068	25	35	62	31
FR068	69	7	49	67	43	64	54	45	21	37	36	66	68	9	32	29	60	58	63	50	28	15	23	41
FR068	13	59	79
FR068	8	11
FR011	20	54	8	67	75	66	49	12	7	73
FR011	60	61	57	23	6	74	10	9	21	1	38	24	32	48	45
FR011	35	78	51	14	5	42	13	77	43	69	80	58
FR011	71	17	30	29	16	26	70	68	15	37
FR011	79	39	19	55	46	41	3	64	28	27	31	18
FR011	34	40	59	2	44	33	25
FR011	56	72	76	53	4	63	65	52	11	36	50	62	22	47
FR012	64	25	45	32	71	48	28	76	6	60	9	50	44	36	37	35	67	30	49	55	73	56	68	41	77	34	18	14	11	29	75	42	78	61	40	23	53	7	10	12	2	39	63	54
FR012	24	62	38	19	5	58	26	31	22
FR012	47	65	57	1	43	20	8	74	51
FR012	72	52	79	27	46	80	59	69	4	17	70	21	3	33	15	16	66	13
FR013	60	30	15	66
FR013	20	65	45	41	38
FR013	44	54	23	67	12	53	14	78	37	77	34	32	42	13	64	73	35	25	49	7	9	76
FR013	48	39	70	6	75	63	11
FR013	16	50	58	59	5	1	74	68	21	19	17	26	24	10	28	69
FR013	47	56	36	29	72	61
FR013	40	57	52	62	46	80	3	27	22	31	71	33	4	79	55
FR013	43	8	51
FR013	18
FR013	2
FR014	14	80	6	61	9
FR014	34	73	7	11	72	15	48	19	77
FR014	32	56	28	69	41	64	60	4	75	78	67	54	18	63	23	37	76	39	50	12
FR014	40	16	51	33	1
FR014	25	10	53	27	2
FR014	3	17	52	13	49	29	5
FR014	46	24	8	59	22	44	35	45	47	66	79
FR014	71	26	58	20	38	70	21
FR014	68	74	62	36	31	30	65
FR014	57	55	42	43
FR015	52	22	59	79	36	27	38	47	13	43	1	46	8	40	33	24	57	26	4	76	16	21	65
FR015	55	71	50	6	28	34	73	2	25	10
FR015	63	67	20	44	68	70	18	53	48	15	42	3	54	5	64	12	49	35	23	7	69	60	14	41	32	72	58	45	56	61	80	17	31	62	19
FR015	78	37	30	74	9	66	51	29	77	39	75	11
FR016	75	66	43	73	38	31	35	3	14	56	23	77	12	5	39	61
FR016	76	32	78	54	60	63	45	68	28	30	24	48	67	57	62
FR016	41	1	65	79	20	52
FR016	42	34	36	13	29	74	16	8	6	80	18	70	15	47	40	10	51	4	72	25	64	46	58	71	2	9	26	22	49
FR016	50	7	21	44	53	17	33	37	11	69	59	27	19	55
FR017	2	37	41	55
FR017	38	77	73	43	62	42	60	61	68	49	59	24	72	15	26	54	9	79	5	69	30	65	71	13	16	58	7	48	19	20	1	53	76
FR017	40	57	45	12	80	32	23	14
FR017	36	75	78	63	18	44	25	66	10	47	22	3	29	34	27	56	35	50
FR017	31	28	4	64	21	46
FR017	8	74	39	67	6	51
FR017	17
FR017	11
FR017	70	33
FR017	52
FR018	22	32	56	3
FR018	48	15	8	62	11	74	43	67	42
FR018	61
FR018	44	45	54	49	10	12	76	78	34	73	71	75	63	9	35	36	39	14	53	40	6	41	23	28	25	55	60	29	64	18	77	7	51	2	37
FR018	16	52	79	59	46
FR018	30	66
FR018	27	24	1
FR018	20	80	47	69	26	58	13	33	21	70	19	50	68	31	72	57	38	5
FR018	65
FR018	17	4
FR019	10	41	35	54	46	53	72	45	34	12
FR019	75	60	51	39	1	8	63	11	6
FR019	73	80	27	59	33	4	13	66
FR019	24	67	19	36	40	37	48	32	42	71	2	5	18	55	44	31	68	25	9	17	28	77	3
FR019	47	57	62	22	30	52	79	65	21	16	26	38
FR019	58	14	64	76	78	23	15	56	43	50
FR019	74	20	7	69	29	49	61	70
FR020	66	51	30	62	32	80	68	57	31	27
FR020	56	45	7
FR020	43	65	8	22	1	11	74
FR020	52	42	47	17
FR020	13	38	16	20	53	50	24	4	28
FR020	33	55	41
FR020	46	59	44	69	79	21	26	3	18
FR020	14	23	73	35	40	77	61	12	78	60	25	76	67
FR020	9	75	37	36	70	71	48	6	63	49	39	29	34	54
FR020	5	2	58	19	64	72	15	10
FR021	75	45	39	29	48	78	23	64	9	73	70	77	14	63	51	6	67	76
FR021	68	50	12	28	36	69	34	37	71	7	54	60	44	42	25
FR021	53	56	32	10	61	3	40	18	55	35	58	41	49
FR021	30	43	4	27	1	62
FR021	52	72	80	26	46
FR021	13	16	59	21	38	79	5	33	24
FR021	17	47	2
FR021	74	15	31	8	22	20	19	65
FR021	57	66	11
FR022	41	64	5	58	53	61	28	68	50	51	10
FR022	40	48	67	76	75	73	78	35
FR022	47	2	36	34	3	37	63	25	45	6	29	39	32	69	14	70	55	18
FR022	52	80	72	46	17	42
FR022	38	65	8	15	21	43	79	1	62	16	44	74	31	24
FR022	13	11	33	22	71	26	59	27	4	30
FR022	7	57	20	19	12	66
FR022	9	77	49	56	60	23	54
FR023	45	41	68	18	77	53	47	58	46	29	24	25	59
FR023	43	20	79	26	36	15	72	39	66	11	8	16	57
FR023	38	55	30	65	10	49	37	62
FR023	54	32	60	28	34	50	23	12	67	76	48	7	63	3	70	74	35	61	9	64	6	78
FR023	22	69	52	4	21	5	17	14	42	80	13	40	19	2	71	33	27
FR023	44
FR023	31	56	1
FR023	51
FR023	75
FR023	73
FR024	16	70	24	77	57	30	21	15	52	58	68
FR024	66	63	48	35	7	12	64	32	20	67	60	75	40	11	9	76	39	45	47	28	22	49	73	5	71	53	17	51	80	72	27	10	18	61	37	74
FR024	38	23	69	54	14	43	26	55	31	4	13	34	36	79	6	2	8
FR024	46	50	44	41	3	33	19	42	25
FR024	65	56	62	29	59	78	1
FR025	78	18	64	2	50	7	68	28	67	60
FR025	73	80	55	34	8	14
FR025	23	20	25	15	43	39	79	51	63
FR025	76	66	45	32	12	6	54	10	35
FR025	65	53	9	33	16	13	11
FR025	70	37	19	61	77	75	44	69	30
FR025	41	22	36	48
FR025	1	26	38	74	31	49	24	62	71	29	72
FR025	40	46	5	52	3	58	56	17	42	57
FR025	47	4	59	21	27
FR026	11	20	19	18	2	38
FR026	16	31	66	52	46	13	33	21
FR026	32	77	62	29	43	70	55	22	10	44	27	56	14	60	24	51	23	42	74
FR026	59	34	40	73	80	28	47	49	67
FR026	50	79	39	9	6	75	72	54	7
FR026	25	45	41	5	36	4	58	17
FR026	26	57	35	3	78
FR026	1	76	30	37	61	65	71	64	69	53	68	48	12	8	15	63
FR027	58	74	19	62	47	20
FR027	11	8	57	31
FR027	1	65	24
FR027	53	55	49	35	34	41	72	42	4
FR027	64	76	50	12	18	6	67	32	48	39	61	71	78	28	77	9	23	73	14	10	7	63	54	60	36	75
FR027	27	69	56	29	26	45	2	68	25
FR027	17	44	46	15	16	80	3	37	40	52
FR027	43	66	51	79	22	59	30	70	21
FR027	33	13	5	38
FR028	27	3	33	38	65	61	21	60
FR028	42	8	39	75	63	43	11	48	68	78	6	22
FR028	9	23	46	37	7	66	67	77	70	45	73
FR028	51	28	53	31	50	4	26	24	1	64	54	71	20	5	30
FR028	13	16	36	79	17	18	59	40	47	58	29	44	69	72
FR028	76	15	74	55	14	49	56	41	32
FR028	19	12	34	10	57	2	25	62	52	35	80
FR029	31	62
FR029	21	47	20	4	38	22
FR029	55	58	71	2	6	5	68	53	37	41	63	7	18	69	40	29	12	28	44	19	17	78	39	34	61	32	48	76	9	36	10	51	42
FR029	56	50	80	54
FR029	59	15	16	79
FR029	30	26	24	25
FR029	70	3
FR029	23	60	77	64	14	45	67	72	73
FR029	65	75	52	49	27	74	57	1	11	66	43	8	35
FR029	13	33	46
FR030	57	75	66	26	24	1	17	79	59	16	31	30
FR030	61	63	53	22	58	62	19	21	18	38	50	52	56	11	51	33	20	3	47	80
FR030	60	48	4	55	46	7	35	29	78	76	44	40	32	10	37	72	28	41	42	43	5	25	77	23	65	45	36	15	12	6	71	9	68	39	13	54	14
FR030	70	8	27	74	34	69	49	67	64
FR030	2	73
FR031	80	46	22	47	17
FR031	78	56	32	23	77	48	9	70	6	25	14	55	45	41	42	67	75	40	39	73	7	35	49	12	51	76	37
FR031	11	63
FR031	36	4	34	29	15
FR031	57	66	62
FR031	53	21	16	71	72	19	5	68	33	79	59
FR031	44	64	50	30	38	31	13	1	54	60	10	3
FR031	2	58	61	24	69	18	26	28	20
FR031	74	43	8	65	27	52
FR032	28	7	16	61	72	40	64	19	27	22	75	63	31	78	70	44	76	58	53	32	49	67	71	80	24	34	2	39	45	74	30	8	25	54	38	17	65	73	36	1	11	77	20	62	59	42	6	52	79
FR032	15
FR032	57
FR032	37	35	3	10
FR032	5
FR032	46
FR032	60
FR032	21
FR032	43
FR032	4
FR033	62	77	78	34	54	79	60	23	49	67	38	73	36	56	21	37	55	76	19	31	12	64	41
FR033	30	7	28	68	61	16	51	32	14	44	9
FR033	63	25	8	66	75	6	11	43	52	57	48
FR033	45	40	3	39	35
FR033	29	33	15	42	59	1	13	18	26	27	10	80	65	74	69	4	72	53	70	47	50	24	5	46	17	22	20	71	2	58
FR034	78	28	70	54	57	29	17	76	31	52	45	59
FR034	3	79	66	16	62	26	12	56	50	53	77	2	18	24	6	65	37
FR034	35	7	13	49	48	47	25	69	67
FR034	44	27	46	40	22	32	80	10	5	51
FR034	63	55	14	30	43	58	9	38	21
FR034	68	23	72	20	39	73	36	34	75
FR034	33	11	42	8	74	4	60	64
FR034	1	19	71	41	61	15
FR035	31	62
FR035	40	55	71	68	24	59	26	16
FR035	9	29	78	64	73	32	35	54	72	39	67	51	49	75	10	14	70	60
FR035	52	46	13	22	21	27	44	3	69	47	80	17	45	79
FR035	57	66
FR035	42	41	12
FR035	65	43	74	6	15	77	8	1	38	30	11	4
FR035	33
FR035	2	25
FR035	76	5	63	7	53	56	23	19	34	50	61	37	36	48	28	58	20	18
FR036	66
FR036	59	15	71	5	13	31	26
FR036	43	1	79	70	74	48	57	16	38	65	8	24	11
FR036	69	50	37	58	39	29	32	34	56	30	53	6	73	40	9	36	61	63	78	55	28	44	18	7	76	42
FR036	10	25	3	80	72	45	2	23	49
FR036	19	62
FR036	21	27	33	47	22	41	52	4
FR036	75	67	35	60	51	68	54	12	64	14	77
FR036	46	20	17
IT069	58	50	9	63	40	37	6	55	68	71	76	56	12	48	61	41	32	34	7	45	69	53	18	2	20	51	78	42	36	28
IT069	13	27	59	19	74	11	31	46	4	33	79	62	8	80	3	30	21	16
IT069	25	77	43	54	67	49	23	35	75	73	44	60	39	70	29	14	64	10	65	17
IT069	57	66	38	72	47	5	52	15	24	1	26	22
IT069	31	5	20	52	33	24	66	57	16	38	30	19	62	55
IT069	78	15	75	11	51	43	1	8	74	65	70
IT069	71	48	12	77	35	63	9	7	64	34	50	45	39	37	72	76	28	61	58	10	36	2	60	23	14	54	69	17	40	67	73	44	32	68	29	25	6	18	41	53	49
IT069	4	21	46	27	56	59	13	42	47	3	79	26	22	80
IT111	24	8	66	5	6	31	42	68	33	11	32	65	30	60	39	59	51	41	78	16	47	14	26	77	50	74	64	69	48	2	63	61	73	28	29	10	43	55	76	37
IT111	23	71	21	38	15	13	22	53	35	44	34	40	52	4	80	3	17	25	75	57
IT111	36	18	46	67	79	70	20	58	49	12	1	7
IT111	54	56	9
IT111	62	27	19	72	45
IT125	72	64	50	24	61	67	16	19	5	62	11	38	29
IT125	6	36	28	32	41	39	48	58	71	63	55	53	40	37
IT125	68	7	35	12	2	51	75	43	14	49	25
IT125	27	1	15	66	74	65
IT125	9	8	56	57	31	20	23	4	78	3	77	76	73	45	80
IT125	17	44	18	60	69	10	54	30	42	34
IT125	26	79	70	22	46	21	13	47	33	52	59
IT017	69	75	49	43	29	25	7	42	9	78	51	6	10	34
IT017	77	14	54	23	73	18	44	2	60	67
IT017	72	21	30	47	59	52	33	79
IT017	74	17	76	20	1
IT017	55	50	32	48	12	28	36	68	45	58	41	37	53	40	61	63	71	39
IT017	46	24	31	80	26	19	11	5	65	16	62	38	64	8
IT017	13	22	56	35	27	66	15	70	57	4	3
IT018	58	37	48	53	30	50	28	24	29	6	71	77	18	20	38	32	41	19	63	40	44	39	23	61
IT018	9
IT018	35	2	7	49	10	14	43	25	75	12	51
IT018	15	68	1	74	17	3	65	11	70	8
IT018	60
IT018	13	27	57	66	56	31
IT018	73	54
IT018	16	5
IT018	4	62
IT018	78	22	72	69	46	33	67	36	80	79	76	59	47	45	26	64	42	55	21	34	52
IT019	28	21	18	41	37	67	55
IT019	1	2	45	32	70	76	69	30	7	47	60	44	78	10	34	54	35	36	74	39
IT019	3	12	31	33	62	57	22	4	80	26	58	56	72	27	42	17	61	66	9	13	19	46
IT019	64	77	23	73	49	14
IT019	59	16	40	24	15	71	52	53	38	79	5
IT019	20	29	50	68
IT019	8	65	48	43	6	25	11	51	75	63
IT020	47	52	1	8	59	70	17	65
IT020	5	12	16	26	7	38	24	20
IT020	55	71	39	45	6	61	58
IT020	51	60	64	63	77	54	56	36	73	49	29	9	14
IT020	48	28	78	32	2	34	43	50	41	76	67	37	75
IT020	53	23	42	35	10	40	44	69	33	25	18
IT020	3	22	27	11	13	66	4	57
IT020	15	74
IT020	80	62	68	31	30
IT020	19	72	21	46	79
IT021	41	23	42	34	20	35	44	45	52	7	79	40	53	69
IT021	2	80	48	54	60	18	59	46	64	77	73
IT021	38	28	50	61	5	36	9	24	58	68	13	21	67	26	6
IT021	1	74	63	19	30	31	16	57	62	22	51	17	43	49	65	66
IT021	72	56	33	27	55	10	47	3	25	71	37	4	32	12
IT021	75	78	76	11	70	39	29	15	8	14
IT022	48	76	8	1	49	57	53	66	75	74
IT022	28	54	14	58	46	65	50	47	2	55	25	51	11	32	31	29	7	10	68	67	63	64	12	6	43	23	18	60	30	5	9	59
IT022	22	62	3	4	13	36	42	17	35	34	80
IT022	15	71	16	72	21	33	70	39
IT022	44	69	27	41	79	24	20	56	26	61	19	40	37
IT022	73	78	77
IT022	52	38
IT022	45
IT023	46	67	15	1	47	8	11	65	72	70	80	74	57	64
IT023	12	60	30	7	35	32	18	2	6	54	25	36	34	44	23	9
IT023	76	29	51
IT023	28	10	68	3	5	41	20	40	31	62	19	53
IT023	14	55	43	73	39	78	75	49	77	37	63
IT023	24	42	13	52	26	38	59	4	27	33	69	71	79	17	22	66	56	16	21
IT023	61	48	50	58	45
IT024	47
IT024	59	46	70	66	52	57	4	33	72	3	13
IT024	2	45	58	53	43	6	7	76	24	78	51	61	32	12	49	40	35	5	68	10	63	69	67	42	30	25	34	44	56	50	23	18	14	71	55	29	41	39	48	60	73	9	37	64	36	75	28	54	17
IT024	20	38	19	16	62	15	1	31	79	26
IT024	8
IT024	27	65	21	74	22	11
IT025	46
IT025	34	67	41	69	44	14	50	60	56	9	7	75	58	48	43	37	71	6	30	42	2	28	55	61	39	78	45	64	36	77	49	32	54	73	29	72	51	40	25	76	53	35	63	12	23	68
IT025	1
IT025	3	8	66	65	10	11	24	57	62	74	22	15	38
IT025	27	13	4	33
IT025	31	59	26	16	5	79	18	21	20	19
IT025	52	47	17	70
IT025	80
IT026	70	30	9	8	21	65	78	66	15	11	74	29
IT026	42	68	75	43	60	10	41	28	45	14	48	25	51	6	39	12	67	77	76	49	50	64
IT026	26	62	31	16	24	13	38	1	19	5	4	61	20
IT026	34	32	2	54	55	37	44	53	40	71	35	7	63	23	18	36	58	59	73
IT026	47	72	69	80	33	56	46	79	3	57
IT026	27	52	17	22
IT027	42	55	7	40	51	27	39	76	29	45	44	31	34	25	61	10	48	36	69	53	63	68	58	18	41	2
IT027	21	17	38	16	4
IT027	57	79	1	65	13	59	33	70	49	43
IT027	9	71	14	54	67	73	77	23	60	64
IT027	35	50	32	37	30
IT027	8	66	11	75	6	74
IT027	3	20	26	19	72	80	47	62	46	24	5	52
IT027	15	22	56
IT027	12	78	28
IT028	75	78	65	63	79	8	11	30
IT028	21	44	27	24
IT028	14	23	6	49	12	39	60	69	71	58	54	59	2	10	43	34	67	68	28	73	25	18	56	45	40	77	76	35	64	29
IT028	32	7
IT028	48	51	9
IT028	5	41	61	26	15	37	31	16	20
IT028	19	50	42	1	13	3	80	70	46	33	57	4	72	66	52	36	62	53
IT028	17	22	47
IT028	55
IT028	38	74
IT078	46	62	5	3	26
IT078	78	60	48	75	39	51	35	64	6	61	9	76	29	10	43	63	73	54	77	67	14
IT078	27	33
IT078	31	20	16
IT078	65	8	30	57	74	66	19	1	24	72	38	15	70	11
IT078	17	47	22
IT078	28	50	25	12	44	49	2	45	32	40	7	23	55
IT078	34	36	80	58	69	53	42	68	37	41	71
IT078	59	21	13	79	4	52	56	18
IT081	52	56	30	46	79	17	47	42	34	27
IT081	62	80	13	19	59	20	31	72	26	16
IT081	45	2	49	69	12	23	50	35	7	58	53	71	76	25	67	63	28	43	10	61	15	44	40	18	32	64
IT081	77	8	51	39	70	60	78	11	73	14	6	54	68	48	75
IT081	5	4	24	41	22	55	33	36	3	66	37
IT081	65	1	74	57	9	29	38
IT081	21
IT086	69	6	42	2	25
IT086	51	8	66	50	28	20	19	75	65	74	1	60	49	57	54	71	43	70	78	15
IT086	45	12	5	47	68
IT086	44	34	73	64	67	77
IT086	7	22	16
IT086	27	29	46	80	18	33	26	56	72	52	24	76	62	9
IT086	23	38	63
IT086	37	17
IT086	21	35	58	32	3	41	40	53	55	30	36	48	11	4	13	14	59	39	10	31	79	61
IT087	43	78	51	28	7	19
IT087	4	13	16	71
IT087	20	26	62	21	1	33	31	38	49
IT087	41	32	37	11	75	6
IT087	14	42	76	40	61	55	10	67	39
IT087	35	65	66	24	74
IT087	9	23	45	57	30	68
IT087	47	79	44	59	27	53	12	64	50
IT087	69	73	17	2	80	72	77	60	34	15	54	5	22
IT087	52	3	36	63	56	58	48	8	70	46	18	25	29
IT088	5	72	21	64	10	18	14	69	7	9	15	48	1	16	32	79	58	3	38	39	27	50	45	17	24	47	40	28	80	53	70	44	12	37	46	49	51	2	23	33	71	36	61	52	25	13	35	29	56
IT088	60	67	54	77	73	65
IT088	57	22	78	66	68	19	43	20	62	11	8	30	31	75	6	74	4
IT089	25	14	61	5	2	73	23	10	71	76	37	48
IT089	15	72	56	36	21	79	28	27	59	4	46	80
IT089	57
IT089	17	3	9	20	18	19
IT089	38	62	58	31	68	13	24	33	45	44	26	32	66	53	22	69	52	42
IT089	16
IT089	74	1	65
IT089	34	78	7	77	54	43	47	60	67	12	49	35	70
IT089	64	41	51	40	75	55	50	29	39	8	30	11	6	63
IT090	17	52	21
IT090	47	26	57	24	3	19	62	16	13	38	31	5	27	20	4	59	79
IT090	45	44	18	9	37	32	61	35	23	48	40	46	42	63	36	28	33	41
IT090	68	76	71	69	67	55	72	53	80	58
IT090	56	64	34	30	12	60	29
IT090	77	73
IT090	75	8	15	1	25	11	66	50	78
IT090	2	39	54	14	6	65	49	70	7	22	43	51	74	10
IT091	24	44	50	79	4	58	22	31	59
IT091	28	48	69	55	32	29	17	5	13	40
IT091	15	8	39	34	68	73	56	25	10	66	80
IT091	16	21	35	30	75	49	46	42	67	53	38
IT091	72	36	45	20	78	2	6	11	12	54	51	7	41	52	37	47
IT091	14	23	77	63	1	19	61	33	9	26	64	76
IT091	65	60	70	71	57	43	18	3	74	62	27
IT092	61
IT092	22	79	80	46	30	21	59	72	33	32	13	4	3
IT092	15	76	51	14	11	49	75	8
IT092	36	27	37	28	39	53	55	19	41	69	6	71	5	42	20	48	18	40	12	50	56	58	31	63
IT092	57	66	45
IT092	29	16	78
IT092	2	10	35	70	67	9	68	25	34	44	64
IT092	43	77	7	23	54	73	60
IT092	17	62	26
IT092	24	1	74	47	65	38	52
IT093	62	71	10	72	14	2	66	79	26	20	28	51	16	11	31	69	5	48	27	24	32	15	29	76	78	49	80	25	73	35	3	64	13
IT093	68	42	17	67	12	4	1	41	70	59	38	37	74	45	60	55	21	9	34	46	7	33	8	22	54	50	43
IT093	58	39	18	40	56	57	44	77	47	30	63	65	75	52	53	6	23	19	61	36
IT094	69	45	19	32	64	18	23	63	29	48	38	44	61	39	58	25	76	28	34	71
IT094	20	8	80	62	2	24	65	30	17	11	5	66	72	68	15	1	42	53
IT094	59	49	33	16	22	6	21	4	7	75	40	31	36	74	50	51	37	41	57
IT094	9	73	60	52	54	14	67	77	55	56	12
IT094	13	10	35	78	43
IT094	27	70
IT094	26	46	47	79	3
IT095	25	36	69	55	53	26	50	45	2	6	12	32	40	68	71	34	39	58	7	37	18	42	63	16	28	44	31	76	23	41	61	48	62	9
IT095	59	79	13	46	17	21	27	4	3	52
IT095	57	20	72	80	22	24	38	8	15	5	74	19	1	33	66	65	11	47
IT095	70	14	60	10	78	43	56	54	64	77	29	30	75	35	51	49	67	73
IT096	32	73	38	58	72	34	6	1
IT096	71	16	50	57	28	19	15	39	51	18	59	36	9	68	22	45	48	27	11	61	47	40
IT096	74	54
IT096	69	37	43	35	5	65	41
IT096	66	56	25	78	44	12	63	62	4
IT096	67	2	7	30	20	46	10	3
IT096	42	64	26	29	52	21
IT096	60	14	24	23	53	77	80	55	13	70	79	33
IT096	49	8	75	17	76	31
IT097	75	66	50	19	60	77	71	68	69	6	36	54	41
IT097	76	34	4	18	39	8	14	45	13	25	72	53
IT097	51	23	20	48	65	27	35	28	7	9	24
IT097	21	56	63	55	22	11	17	70	40
IT097	47	38	73	57	44	1	74	15
IT097	2	3	10	46	59	79	80
IT097	33	52	58	5	26
IT097	43	30	64	16	62
IT097	42	29	31	37	32	61
IT097	12	67	78	49
IT098	41	50	60	2	44	28	12	67	42	37	14	51	34	73	5	49	54	77	40
IT098	35	64	75	6	55	45	29	39	63	76	9	7	78	52	48	43	58	71	23	61	10	32
IT098	3	69
IT098	33	47	25	20	26	1	65	74	79	18
IT098	46	72	53	38	31	16	24	21	19	62	59
IT098	68	30	22	8	15
IT098	66	70	57	11
IT098	27	36	17	80	13
IT098	56	4
IT099	12	9	1	4	74	6	11	59	22	42
IT099	43	26	8	30	40	47	57	69	27	24
IT099	37	39	28	75	35	61	67	25	31	45
IT099	13	46	76	36	54	68	23	17	33	64
IT099	51	77	10	71	18	73	14	49	5	44	60
IT099	19	34	15	38	7	55	56	48	53	41	70
IT099	21	2	29	79	32
IT099	63	3	78	66	65	58	16
IT099	62	50	20	72	52	80
IT100	2	39	64	78	53	67	25	18	71	28	69	37	43	42	48	44	63	60	32	76	50	10	23	6	14	51	45	73	9	12	54	61	7	35	56	55	36	41	29	58	34	68	40	49	77	75
IT100	15	3	1	5	80	24	8	57	16	30	22	11	65	26	74
IT100	31	62	20
IT100	27	4	66
IT100	47	38	21	17	72	52	33	46	70	59	19	79	13
IT101	59	17	45	27	44	4	13	71	79	62	32	47
IT101	21	18	68	43	48	35	41	5	16	24	36	31	26	52	19
IT101	80	38	20	57	66	3	46	56	72	30	58
IT101	60	23	63	76	73	54	2	14	51	39	61	78	75	12	34	50	29	55	77	53	6	9
IT101	33	74	65	1	11	8	15	70
IT101	42	28	10	40	49	7	22	64	37	69	25	67
IT102	75	32	40	41	68	28	14	45	48	51	50	67	71	60	58	53	78	23	37	76	56	54	73	10	55	69	15	43	66	64	36	34	2	44	77	7	61
IT102	70	16
IT102	39	24	11	19	42	21
IT102	5	1	22	80	6	74	57	62	26	18	29	47
IT102	79	63	30	4
IT102	27	8	33	72	35	52
IT102	25	20	31	13
IT102	65	17	46	59
IT102	12	38	3	49	9
IT103	14	64	60	77	73	67	12	54	17
IT103	41	48	58	32	2	78	44	61	37	6	9	40	55	18	45	42	39	28	23	36	76	69	71	50	53	29	63
IT103	74	1	65
IT103	75	10	70	51	68	30	25	7	34	35	43	49
IT103	24	3	21	4	59	13	26	79	80	72
IT103	46	11	22	15	8
IT103	16	38	19	47	62	5
IT103	56	20	31	27	66	57	33
IT103	52
IT104	72	59	4	27	79	13	46	17	22	80	47	52	3
IT104	33	5	26	19	62	24	38
IT104	18	25	44	58	36	34	2	71	35	69	10	42
IT104	55	41	37	73	21	49
IT104	74	65	16	1	70
IT104	57	31	66	20
IT104	77	32	53	67	12	76	60	68	61	56	50	28	23	64	7	40	54	14
IT104	8	11
IT104	6	29	15	51	63	75	9	45	43	78	48	39
IT104	30
IT105	38	65	1	74	62	24	20	26	57
IT105	63	34	69	9	68	36	55	50	6	56	40	53	58	61	44	28	29	2	48	12	18	7	32	49	41	25	71	37	45	30
IT105	79	47	17
IT105	21	11	66	8	16	72	42	5	19
IT105	13	4	70	3	22	80
IT105	59	46	33	27	31
IT105	52
IT105	67	23	54	39	64	76	75	60	35	14	15	73	77	51	78	10	43
IT106	77	73	43	7	75	49	60	23	45	14	6	68	32	9	12	54
IT106	2	55	25	39	44	69	10	42	41	78	20	37	34
IT106	28	71	61	26	50	64	19	29	53	58	5
IT106	38	57	22	3
IT106	46	16	72	56	13	21	79	80
IT106	1	74	65	31	30	35	66	62
IT106	24	15	51	70	8	11
IT106	18	36	40	76	63	48	67
IT106	27	4	59	47	33	17
IT106	52
IT107	57	5	18	52	24
IT107	51	28	41	25	48	54	67	68	29	69	20	78	6	45	50	37	39	61	55	36	64	56	35	12	7	76	44	2	9	75	73	77	60	23	53	49	71	63	13	14	40
IT107	17	66	74	65	30	3	58	4	62	15	26	31	1	38
IT107	34	10	43	32	27
IT107	8	47	21	19	80	46	42	11	16	70	59	72	22	33	79
IT079	2	14	7	29	73	35	71	36	76	23	68	56	25	49	67	60	54	12	69	64	43	77
IT079	39	8	63	78	48	51	74	6	11	70	75
IT079	46	79	22	42	80	33	13	18	17	34	47	59	72	1	65	4	52
IT079	9	32	40	30	3	50
IT079	55	41	21	37	44
IT079	26	20	58	19	62	10	31	5	15	61	53	16	24	38	28
IT079	66	45	27	57
IT080	59	33	22	42	38	26	16	36	1	27	55	57
IT080	6	4	75	46	13	72	80	24	63	30	53	3	56	41	25	61	8	66
IT080	19	34	65	15	32	78	58	10	70	52	35	44	51	40	68	11	21	37
IT080	20	29	49	5	39	7	69	45	74	62	50	9	14	64	2	48	71	17
IT080	79	67	47	28	73	43	54	76	31	18	77	60	23	12
IT082	41	67	31	68	8	6	10	79	37
IT082	1	75	3	18	17	73	33	40
IT082	63	34	42	7	71	38	78	72	77	27	19	32	51	80	44
IT082	49	66	54	45	15	60	4	29
IT082	69	30	52	5	25	46	9
IT082	13	50	56	23	35	58
IT082	39	59	62	16	11	47	12	70	53	57	55
IT082	48	24	21	74	43	65	61	36	26	22
IT082	20	2	14	76	64	28
IT081	3	16	27	4	29
IT081	34	57	72	12	66	70	74	7	75	43	2	46	9
IT081	1	6	11
IT081	18	20	36	76	40	53	50	37	5	55	14	63	32	58	71
IT081	69	10	30	68	25
IT081	15	38	28	42	48	41	52	62	39	51	8	80	45	78	26	65
IT081	21	19	33	24	13
IT081	31	61	77
IT081	23	44	79
IT081	47	54	17	49	60	22	73	35	59	56	64	67
IT083	53	44	64	34	45	49	2	29	51	77	25	6	28	67	50	35	63	18	73	55	37	14	71	60	36	32	39	68	78	30	9	76	23	69	48	58	41	75	56	40	12	43	10	61	54	7
IT083	57	62	46	19	5	16	27	24	15	38	42	66	11	1	22	74	17	65	31	20	8	3
IT083	21	59	13	80	26	47	72	33	79	70	4	52
IT084	22	79	45	1	77	37	35	52
IT084	69	67	57	70	60	63	18	56	42	4
IT084	50	46	30	14	21	6	28	66	19
IT084	40	62	11	75	72	26	59	9	24
IT084	23	38	61	8	58	34	80	48	74
IT084	27	78	32	2	51	39	25	71
IT084	16	5	3	68	43	13	49
IT084	41	20	73	36	29	33	7
IT084	10	55	31	15	65	53	17	64
IT084	54	12	47	44	76
IT085	76	80	37	69	50	33	56	4	28
IT085	79	19	31	46	66	45	25	6	71
IT085	53	55	30	11	16	39	74	48	22	3	32	13	63	20	12	29	5	43	21
IT085	73	44	15	18	60
IT085	24	61	34	17	68	67	2	64
IT085	23	49	26	52	9	57	8	65
IT085	58	78	42	10	7	62	54	1
IT085	47	36	14	35	40
IT085	41	59	27	77	72	38	70	75	51
IT029	38	8	19	30	57	21	74	1	11	65	9
IT029	68	12	35	54	77	78	63	23	41	44	34	53	10	60	29	2	64	7	75	45	56	49	51	37	36	76	43	61	40	71	18	25	67	55	50	14	58	48	73	6	32	69	28	39
IT029	80	15	33	27	72	22	52	47	20	13	79	5	17	26	46	4	42	59	62	3
IT029	16	31	70	24	66
IT030	19	58	78	64	30	35	40	66	41	24	59	11
IT030	53	37	49	51	29	75	7	14	61	76	39	55	21	32	68	43	22
IT030	52	47	1	72	3	57	15	17	74	65
IT030	38	23	45	9	44	31	18
IT030	10	13	27	33	36	4	42	79	80	26	5	28
IT030	56	12	73	54	20	16	25	67	77	71	60	34
IT030	48	69	46	62	6	2	50	70	63	8
IT031	54	56	58	68	61	36	77	23	41	40	6	55	34	80	45	44	76	43	73	39	37	17	63	9	14	7	75	64	18	2	12	35	50	25	51	48
IT031	72	71	29	53
IT031	24	3	26	74	10	4	19	62	32	31	11
IT031	30	5	66	28	38	16	57	65	1
IT031	67	21	70	60	52	20
IT031	13	69	59	47	8	79	49	46	22	42	33	27	78	15
IT032	24	28	16	26	20	59	1	62	79	50	5	19	2
IT032	17	72	43	70	22	51	75	65	8	39
IT032	71	64	10	29	58	49	61	14
IT032	66	30	45	57	38	31
IT032	32	56	13	46	4	25	74	47	80	3
IT032	15	34	40	27	76	68	69
IT032	78	12	23	67	73	60	54	77
IT032	42	53	33	52	37	18	21	36	44	41	55
IT032	35	9
IT032	48	6	11	7	63
IT033	64	77	35	9	34	61	10	73	50	45	55	14	54	23	18	36
IT033	26	59	16	24	58	62	52	5	19	79	53	67	44	38	20
IT033	6	12	49	39	48	7	69	25	30	32	68	76	40	29	63	2
IT033	74	31	1	17	65	47
IT033	33	28	4	41	13	37	70	21
IT033	42	71	15	60	22	56
IT033	8	51	11	75	78	43
IT033	72	80	46
IT033	27	57	3	66
IT034	1	37	49	55	41
IT034	2	25	34	42
IT034	4	36	3	40	56	9	57	27	7	31	12	16	32
IT034	50	19	20	5	28	62
IT034	15	51	43	65	8	6	17	22	74	11
IT034	29	61	70	77	14	60	35	54	66	23	73	67	39	38	10	30	75	78	64
IT034	47	53	68	18	13	71	59	76	44	46	69	80	26	52	33	79	58	24	21	72
IT034	63	45	48
IT035	22	12	77
IT035	24	13	26	20	67	4	7	66	10	2	70	27	51	37	55	25	54	31
IT035	64	62	5	29	19	74	39	73	28	47	61	69	23	38	79	33	34	17	21	30	53
IT035	58	63	16	75	71	8	32	15	40	76	35	36	45	60	80	14	48	41	59	3
IT035	43	1	49	9	50	6	78	65	11	18	57	68
IT035	72	42	46	56	52	44
IT036	68	36	58	43	1	65	53	50	29	54	49	41	7	75	56	37	69	44	55	63	60	6	35	2	77	45	39	14	42	76	78	71	34	25	61	67	48	30	28	23
IT036	16	62	74	11	38	8	21	3	26	32	33	9	59
IT036	27	40	52	79	31	20	19	47	24	5	46	66
IT036	73	57	72	51	22	17	4	13	15	80	64	70	18	12	10
IT010	53	25	68	76	45	39	37	44	50	12	55	41	64	71	61	28	77	48	49	60	29	54	63	69	73	23	40	32	20	58	36	34	7	6	67
IT010	59	13	80	79	33	30	27	46	42	21	65	72	35
IT010	38	70	75	74	8	1
IT010	52
IT010	10	51	24	5	56	26	19	2	62	78
IT010	17	15	4
IT010	11
IT010	3	57	22	66
IT010	43	14	9	18
IT010	16	47	31
IT011	62	79	1	42	8	15	70	59	65	74	47	11
IT011	64	63	6	45	9	40	43	34	32	2	25	44	14	53	76	18	23	51	30	10	41	75	7	60	35	49	54	39	29	37
IT011	55	72	50	22	78	57	21	77	48	73	67	12	71	3	36	80	58	46	17	56	52
IT011	4	66	27
IT011	69	31	61	16	19	26	5	38	24	28	20	68
IT011	13	33
IT012	62	78	1	26	27	22	17	15	57	66
IT012	13	44	33	41	55
IT012	64	2	34	10	69	39	67	49	48	36	40	32	45	71	73	25	35	23	60	28	43	29	77	30	58	76	9	7	68	12	54	51	56	37	14	50	18	53
IT012	47	24	46	42	21	3	80	72
IT012	31	19	4	20	61	38	79	16	5
IT012	59	11	6	75	8	52	63	74	70	65
IT013	62	47	17	65	74	42	70	1
IT013	52	49	40	29	7	64	53	10	79	2	9	34	76	39	45	59	14	36	23	25	37	32	41	30	6	44	63	35	18
IT013	12	78	72	56	22	48	71	50	73	57	77	3	80	46	55	67	58	38
IT013	4	21	27	66
IT013	19	26	24	20	68	31	16	5	28	69	61
IT013	11	51	43	60	54	75	8	15
IT013	33	13
IT014	72	3	28	42	31	79	17	24	38	80	59	1	5	19	21	46	16	4	33	13	26	47	62	70	20	27
IT014	30	64	40	55	9	18	54	7	23	56	32	71	68	53	76	39	25	12	44	41	35	78	75	77	43	51	48	60	6	45	49	67	10	73	29	36	61	34	14	37	58	69	2	50	63
IT014	52
IT014	74	65	8	57	11	15	66	22
IT015	36	68	44	40	34	61	18	23	58	25	50	41	49	69	45	12	37	2
IT015	72	56	52
IT015	60	8	77
IT015	43	54	67	30	76	7	78	14	9	29	64	39	6	75
IT015	22	66	59	35	79	21	80
IT015	27	17	46	47	57	70
IT015	73	55	71	32	51	63	53	48
IT015	42	1	26	19	10	15	38	31	28	24	65	62	5
IT015	3	33	4	13
IT015	74	20	16	11
IT037	45	6	51	68	64	75	23	5	78	62	54	11	73	65	48	39	35	16	63	60	31	32	38	50	28	52	24	67	14	10	49	66	9	77	15	20	41	1
IT037	72	33	25	46	80	47	2	34
IT037	53	69	22	58	43	21	8	40	59	79	37	70	44	4	56	17	36	3	55	27	19	61	18	76	42	57	30	13	29	7	26	71	74	12
IT016	39	16	49	1	57	29	58	74
IT016	78	33	30	32	13	55	28	66	75	52	20	38	15	9	63	43	21	6
IT016	27	45	8	37	23	61	71	26	36	4	14	50	76	22	12	41	10
IT016	60	51	54	68	5	3	11	77	79	65	72
IT016	73	48	24	19	44	67
IT016	2	47	18	25	34
IT016	17	70	64	40	35	53
IT016	62	56	59	69	42	31
IT016	46	7	80
IT038	14	34	71	50	45	53	51	40	36	32	54	43	25	41	63	58	35	48	12	78	2	77	67	44	75	64	76	49	28	10	18	6	68	73	23	61	55	37	60	7	69	39
IT038	30
IT038	1	24	19	38	74
IT038	56	66	57
IT038	17	80	52	3	62	22	31	5	42	47	72
IT038	27
IT038	70	15
IT038	11	8
IT038	29	9
IT038	21	26	79	46	4	13	16	20	59	65	33
IT039	66	27	3	4
IT039	19	5	38	16	13	24	26	28
IT039	48	37	76	64	18	49	54	39	25	77	68	43	55	9	61	17	60	30	53	50	78	44	40	7	32	41	51	2	35	63	67	12	71	14	58	75	56	29	23	6	36	34	10	73	69	45
IT039	8	74	72	62	1	59	80	11	70	65
IT039	33	15	79	47	46
IT039	42	31	20
IT039	22
IT039	21
IT039	57
IT039	52
IT040	42	13	21	26	24	80	33	17	79	4	5	22	3	59	46	52	72
IT040	31	62	1	16	74	19	38	20	70
IT040	61	77	32	35	34	67	51	73	68	45	76	78	43	18	25	27	63	14	69	48	40	44	49	60	56	7	54	41	53	12	57	75	37	58	71	23	36	6	2	39	9	55	28	50	64	10	66
IT040	47	29	11	30	65	8	15
IT041	10	41	71	63	23	12	44	57	43	28	37	76	20	5	17
IT041	24	65	47	66	15	13	42
IT041	2	6	14	48	60	55	19	68	75	36	77	30	64	7	61	54	40	58	34	51	18	25	45	26	53	78	50	32	69	73	35	29	9	49	67	39
IT041	80	79	72	46	4	59	3	56
IT041	52
IT041	27
IT041	70	33	21
IT041	62
IT041	1	38	16	22	11	8	31	74
IT042	67	14	61	73	71	35	22	5	64	31	41	54	77	7	60	18	56	29	51	10	78	37	68	45	58
IT042	21	33	15	47	3	66	42	30	72	4	34	52	46	26	50	13	80	27	1	57	69	20
IT042	70	2	38	36	53	25	44
IT042	49	65	8	28	6	43	23	40	63	12	32
IT042	11	79	39	75	48	62	74	9	76	24	19
IT042	55	16	17	59
IT043	80	28	46	34	55	21	4	37	50	24	20	5	79	59	26	41
IT043	65	47	33	74	42	72	13	40	19	66	8	1	57	11	3	27	31	17
IT043	63	39	15	22	53	67	30	36	58
IT043	52	7	23	45	70	38
IT043	2	29	16	62	10	49	35	9
IT043	14	54	56	43	60	48	12	25	68	6	18	75	76	73	78	64	44	69	32	77	61	71	51
IT044	41	44	71	37	35	58	39	10	2	9	25	36	32	7	29	49	67	19	12	68	50	64	28	46	78	45	40	63	55	61	6	34	69	14	53	76	51	23	18	43	48	75
IT044	30	15	11	8
IT044	66	4	57	62	20
IT044	3	31	27	56	22	70
IT044	1	65	74
IT044	77	54	60	73
IT044	42	33	26	79	13	38	5
IT044	52
IT044	72	59	21	80	24
IT044	17	16	47
IT045	49	74	6	57	41	37	1	31
IT045	66	42	2	29
IT045	62	27	3	18	79	13	33	56	22	72	52	59	21	46	4
IT045	15	7	17
IT045	35	30	12	11	65	8	75	51
IT045	39	50	80	40	32	44	63	19	28	48	38	26	47	53	24	69	16	5	61	68	36	71	34
IT045	70	58	25	55	67	20	9
IT045	78	23	54	60	14	45	43	77	64	10	73	76
IT046	77	33	27	32	53	75	24	52	73	69	54
IT046	12
IT046	10	64	46	76	45	36	79	13
IT046	6	35	28	38	8	48	40	63	25	47	65	16	2	68	37	3	7	5	22	80	78	30	23	66	44	39	34	20	56	57	61	71	55	9	11	62	72	58	59	67	26	19	1
IT046	17	31
IT046	4	14	41	21	50
IT046	15
IT046	43	74	51
IT046	42	29	60	49	18	70
IT047	60	1	7	43	30	6	51	11	48	78	9	54	4	75	55	63	49	14
IT047	76	69	58	50	13	72	59	26	19	42	41	29	28	62	38	36	64	10	53	44	35	17	24	27	5	61	68	67	20
IT047	16	46	79	71	2	25	18	21	31	37
IT047	8	3	57	32	73	22	39	66	47	80	74	15	77	12	33	45	40	23
IT047	70	65	34
IT047	56
IT047	52
IT048	71	13	21	26	78	38	34	52	33	42	69
IT048	17	4	47	36	56	79	27	59
IT048	7	41	14	68	53	61	23	9	18	40	37	55	32	6	58	25	44	2
IT048	54	22	60	11	51	45	73	63	66	48	80	50	76	72	77	43	35	67	75	39
IT048	5	10	16	24	28
IT048	46	74	8	30	20	29	70	15	12	57	65	31	64	49	3	19	1	62
IT049	62	52	24	72	19	20	26	5	31	16
IT049	54	78	2	7	23	34	60	68	12	43	53	14	73	30	25	77	64	49
IT049	74	1	15	8	51	75	39	65	70	11
IT049	41	44	10	69	42	29	50	63	35	32	9	67	76	37	6	61	18	48
IT049	22	66
IT049	71	79	59	36	55	13	58	28	40	47	33	21
IT049	27	45	3	56	46	57	80	17	4	38
IT050	52	26	46	27	56	47
IT050	23	14	73	64	54	67	45	60	43	77
IT050	18	28	50	41	61	36	40	32	63	37	53	20	71	58	55
IT050	51	29	35	42	39	69	9	44	10	76
IT050	17	80	68	25	2	34	7	72	12
IT050	57	48	3	66	22
IT050	4	79	16	59	33	13	21
IT050	11	8	78	6	75
IT050	62	24	31	5	30	38	19
IT050	65	74	49	1	15	70
IT051	13	17	57	52	27	66	31	4
IT051	59	21	80	72	79	46
IT051	26	16	5	19	24	71	10	20	62	15	47
IT051	30	1	65	38	11	63	33	70	75	34	74	8
IT051	7	49	35	3	76	2	73	45	67	22	14	64	25	51	60	12	43	68	23	56	77	54	78
IT051	28	69	41	37	18	42	44	9	61	36	58	48	29	55	50	6	32	53	40	39
IT052	40	18	37	12	69	77	71	32	68	42	55	25	61	73	76	6	67	41	28
IT052	57	9	16	30	35
IT052	13	4	46	27	59	36	66
IT052	34	2
IT052	38	80	22	17	56	3
IT052	8	78	11	63	48	15	44	75	39
IT052	49	65	1	51	7	14	74	54	45	70	60	64	23	43
IT052	29	50	20	72	62	31	10	26	24	19	5
IT052	79	21	58	33	52	47	53
IT053	51	47	76	17
IT053	70	67	49	61	78	25	73	60	77	26	1	31	52	21	65	68	8	50
IT053	55	28	43	38	75	24	59	5	30	2	27	58	53	12	57	48	39	41	29	19	15
IT053	54	72	18	13	69	6	74	45	3	22	63	10	71	46	11
IT053	4	42	66	37	79	80	14	9	20	56	32	36	16	23	62	34	40	35	64	7	33	44
IT054	30	69	41	45	36	34	7	53	28	40	58	76	61	63	32	2	6	18	68	71	12	5
IT054	79	22	13	16	25	42
IT054	44	35	49
IT054	48	67	23	56
IT054	52	33	20	27	59	80	17	72	47
IT054	1	4	11	15	62	19	37	31	55
IT054	14	78	10	74	50	64	9	29	65	77	51	75	54	60	39	43	73
IT054	38	70	57	21	66	46	8	24	3	26
IT055	31	4	26	13	5	19	24	61	20	1	16	38	62
IT055	21	78	70	8	15	74	65	9	30	11	66	29
IT055	43	48	50	6	40	28	12	76	10	2	77	64	51	49	41	67	36	7	39	60	45	42	25	68
IT055	47	33	46	56	79	80	69	57	3	72
IT055	75	55	63	18	44	14	32	59	71	53	54	73	23	37	35	34	58
IT055	27	17	52	22
IT056	63	27	52	44	59	4	33	17	56	46
IT056	49	2	79	60	67	73	68	7	29	66	72	64	75	43	42	25	77	54	30	70	23	35	12	51	80	78	69	76
IT056	37	40	34	19	39	20	50	36	61	71	10	55	48	41	6	14	58	28	45	53	32
IT056	1	16	26	57	31	18	24	62	74	65
IT056	11	21	9	3	13	38	15	8	47	22	5
IT057	48	75	51	67	36	63	53	24	78	40	55	20	50	5	41	39	76	37	68
IT057	28	31	72	21	38	65	66	6	19	62	80	33	70	1	57	74
IT057	3	11	15	79	59	43	22	8	4	47
IT057	35	2	10	14	32	30	27	7	25	16	49	12	29	71	34	44	23	73	18	69	42
IT057	61	45	52	13	54	17	64	58	9	77	56	60	46	26
IT058	54	58	62	2	22	30	29	23	20	72	35	13	68	24	57	50	43	27	33	66	19	51	79
IT058	21	16	69	75	25	48	73	14	39	40	44	26	55	31	36	18	64	65	49	28	74	67	32	34	17
IT058	53	80	42	56	77	71	41	78	76	37	70	60	45	38	52	46	59	61
IT058	10	6	12	9	63	47	5	7	1	15
IT058	8	3	11	4
IT059	44	4	24	17	70	61	46
IT059	21	57	22	5	2	20
IT059	42	75	63	27	79	66	59	47
IT059	10	77	37	29	58	34	18	45	71	60	76	68	73	53	41	11	12	67	48	25	14	49	64	32	56	6	39	7	43	35	28	9	54	23	55	40	36	69	51	50
IT059	80	3	78	15	74	52
IT059	8	13	72	16	26	62	1	65	33	19	30	38	31
IT060	29	68	63	66	79	77	73	55	25	78	51	70	33	74	72
IT060	69	65	64	39	50	54	53	59	58	57	61	49
IT060	47	44	40	48	43
IT060	16	28	36	15	2	9	10	7	20	18	75	32	11	5	22	14	13	6
IT060	1	35	37	31	71	41	67
IT060	46	24	8	12	38	42
IT060	62	19	23	27
IT060	26	34	30	4
IT060	21	17	3
IT060	80	60	76	52	56	45
IT061	50	3	46	14	10	2	25	6	34	29	54
IT061	5	9	24	40	38	56
IT061	62	19	73	44	66	57	59	79	53	69	70	78
IT061	12	48	30	31	21	42	52	8
IT061	77	18	68	64	23	80	58
IT061	76	74	16	27	33	17
IT061	20	7	60	65	49	26	61	15
IT061	72	13	28	22	1	47	4	11
IT061	63	43	35	71	32	51	75	36	41	67	55	37	39	45
IT062	28	11	44	16	49	75	20	25	7	66	43	50	37	48	73	6	40	68	19	53	23	77	54	14	45	51	64	32	63	39	34	36	41	60	61	10	12	2
IT062	31	76	78	69	33	79	29	42	71	67	72	58	80	55
IT062	74	5	1	57	24	62
IT062	3	26	4	56	27	18	21	9	38	13	46	59	70	8	65	22	15	35	30	47	52	17
IT063	41	55	14	37	12	39	9	49	43
IT063	45	79	48	11	6	50	8	63
IT063	71	44	40	78	68	74	61	72	51	52	67
IT063	75	46	30	13	18	34	22
IT063	7	16	20	19
IT063	10	1
IT063	80	27	4	2	62	35	31	36	76	5	73	64	3	77
IT063	47	65	70	33	29	15	54	25	42	69	17	59	38	66	21	58
IT063	32	53	60	56	23	28	24	57	26
IT064	63	7	14	44	45
IT064	65	18	74	21	1
IT064	61	2	43	72	77	54	73	70	51	10	25	29	49	8	60	35	12	56	34	80	30
IT064	46	39	59	27	37	47	52	79	36	42
IT064	75	11	48	41	64	55	78	15	6	67
IT064	31	53	76	16	68	20	62	19
IT064	24	26	28	5
IT064	38	4	3	57
IT064	69	71	13	22	58	40	33	66
IT064	9	32	23	50	17
IT065	12	9	1	2	80	5	66	7	19	11	60	78	76	6	74	54	49
IT065	38	50	47	22	52	61	42	20	29	27	3	44	70	65	57	15	23
IT065	56	18	58	25	46	43	41	67	79	17	8	16	21
IT065	13	31	62	53	75	63	73	26	59	45	39	4	69	77	10
IT065	40	37	55	24	33	48	51	30
IT065	28	14	71	35	34	32	36
IT065	68
IT065	64
IT065	72
IT066	67	77	41	64	78	25	68	7	60	69	72	46	33	4	42	12	80	73	23	70	66
IT066	20	50	39	58	61	55	48	34	53
IT066	14	35	37	2	28	32	75	29	45	76	40	36	10	49	54	6	71	30	51	16	13	43
IT066	5	47	65	11	38	8	27	22	19	17	74
IT066	15	44	63	59	31	24	57	56	18	52	79	62
IT066	9	1	21	3	26
IR070	15	31	3	66	18	70	72	17	4	46	69	59	47	33	27	26
IR070	38	20	11	8	62	23	42	21	1	19	57	65	22	24	74	79
IR070	34	67	50	28	49	56	14	68	58	7	35	76	53	39	64	32	36	71	44	29	75	55	10	51	30	61	48	45	43	6	2	40	41	63	12	37
IR070	73	54	77	60
IR070	5	78	13	25	80	52	9	16
IR071	70	8	17	51	7	6	9	35	43	45	75	76	12	14	57
IR071	34	63	21	23	11	36	37	50	41	68	39	18	49	58	55	40	25	80	5	32	2	44	61
IR071	73	64	54	29	69	48	67	60	77	28	53
IR071	71	20	78	65	19	15	62	38	31	10
IR071	46	3	47	66	52	22	24	72	27
IR071	56	59	33	4	16	79	13	26
IR071	30	1	74	42
IR072	45	69	78	51	70	75	63	7	43	23	11
IR072	16	65	42	8	22	74
IR072	62	18	24	50	29	47
IR072	36	21	52	59	79	17
IR072	4	46	33	27	3	26	13	56
IR072	12	60	77	30	73	49	54
IR072	35	25	2	10	34
IR072	31	19	15	38	20	80	5	72
IR072	9	48	68	37	32	58	61	14	41	44	6	28	76	53	39	40	55	64	67	71
IR072	57	66	1
IR073	27	26
IR073	49	38	78	65	70	21	44	1	61	22	5	39	80	8	57	31	4	24	19	20	48	46	62	15
IR073	33
IR073	67	55	25	56	11	58	37	43	63	6	71	68	50	72	74	76	32	10	17	45	18	28	16	36	66	53	41	34	64	12	14	77	40	79	59	69	2	51
IR073	75	3	60
IR073	47	9	35	73	54
IR073	30	13	23
IR073	42	52	29	7
IR074	5	72	10	15	24	64	28	61	20	26	62	50	34	38	29	31	48	2	19	18	41	16
IR074	51	54	30	74	1	49	70	12
IR074	9	39	6	11
IR074	42	73	14	47
IR074	25	55	78	80	65	32
IR074	35
IR074	40	58	44	27	46	71	21	69	36	79	17	56	52	4	59	53	37	13	33	76
IR074	23	68	63	67	3	57	45	22	77	66
IR074	43	8	60	7
IR074	75
IR075	19	4	50	15	20	31	28	68	61	71	24	2	13	10	62	29	1	41	22	57	58	5	72	16	69	64	80	26	53
IR075	60	25	7	54	77	73
IR075	38	35	48	14	11	52	66	45	27	33	17	44	43	42	49	37	40	23	18	76	55	30	79	36	63	21	59	32	75	6	65	39	78	8
IR075	9	70	74	67	51	34	47	56	46	3	12
IR076	34	47	1	60	4	59	3	33	17	9	63	12	41	79	46	25	35	62	40
IR076	45	22	52	73	42	74	30	76	48	32	11	18	31	61	28
IR076	15	37	65	55	50	56	36	13	24	20	64	21	16	38	43	71	54	51	29	14	2	49	23	75	53	19	27
IR076	67	80	70	78	44	26	6	5	68	10	57	8	72	58	7	69	77	66	39
IR077	9	80	38	29	18	17	8	55	63	34	72
IR077	40	43	14	12	13	77	65	3	54	78
IR077	30	32	25	57	20	2	56	15	36	58	39
IR077	35	19	75	79	68	11	23	62	71	28	60	64	22	27	1
IR077	51	16	73	5	41	74	46	6	67	26	7	76
IR077	21	47	70	48	4	49	69	50	31	66	37
IR077	52	33	44	45	10	24	61	53	42	59
IR078	60	44	53	35	12	49	34	14	64	23	77	54	40	7	67	76	78	32	73	9
IR078	59	37	45	20	28	38	58	10	50	3
IR078	8	31	66	57	46	30
IR078	18	21	19	71	16	13	62	15	24	29
IR078	74	48	70	6	39	65	43	51	72	75	1	11	22
IR078	25	27	17	42	80	63	52	36	2	47
IR078	69	61	55	5	41
IR078	33	4	56	68	26	79
IR079	54	37	4	46	79	75	1	36	8	60	3	76	63	2	58	33	59	39	21	7	74	68	16	31	6	17	73	41	15	14	64	57	71	19	67	10	38	11	47	50	29
IR079	30	26	22	25	42	78	69	32	56	77	27	53	34	66	28	65	55	45	43	72	80	40	18	61
IR079	24	44	12	35	20	23	49	52	9	70	48
IR079	5
IR079	51	13	62
IR080	6	63	10	80	25	12	39	64	49	5	51	36	69	70	18	43	32	37	54	75	50	23	41	2	9	60	28	76	29	78	34	14	71	44	35	7	73
IR080	74	30	1	65	8	20	19	42	11	61	31	62	57	67	22	38	48
IR080	56	16	72	59	27	4	3	46	77	68	47	24	53	45	52	26	55	58	33	17	40	21	79	13	15
IR080	66
IR081	4	28	29	35	34	26	70	1	20	72	61	41	64	5	19	2	38	24	30	10	12	13	71	58	15
IR081	44	47
IR081	14	65	6	11	75	7	59	31	77	76	67	60	57	9	79	63	66	39	37	78	74	62
IR081	48	52	80	45	36	55	46	21	53	40	54	17	18	56
IR081	22	32	73	33	51	23	69	16
IR081	8	27	3
IR081	43	68	50
IR081	25	42	49
IR082	19	62	20	74	80	57	31	1	5	72
IR082	7	69	36	29	40	71	34	25	44	18	45	12	53	76	64	28	58	10	68	9
IR082	22	2	38	66	26	24	4	65	52	8	16	15
IR082	61	35	39	75	51	48	78	63	43	6
IR082	23	30	32	77	73	54	60	50
IR082	33	13	27
IR082	67	14	41	70	37	55	49
IR082	59	11	21	46	3
IR082	79	56	42	17	47
IR083	7	77	54	64	73	14	23	60	43	67
IR083	53	80	25	37	36	6	55	63	42	18	5	40	76	26	32	72	41	58	28	71	17	61
IR083	2	75	10	48	35	29
IR083	8	74	70	65
IR083	47	21	44	56	34	52	33	79	59	69	46	3	13
IR083	11	51	9	39	78
IR083	20	1	49	38	19	12	31	62	68
IR083	50	45	24	30
IR083	16
IR083	27	22	66	15	4	57
IR084	46	15	21	13	26	79	4	59	17	33	52
IR084	78	32	55	50	36	51	44	41	29	69	23	28	43	14	10	63	9	76	40	71	75	25	6	48	53	61	18	7	49	34	42	64	2	35	39	37	58	68	45
IR084	47	65	1	19	8	11	22	74
IR084	57	24	62	31	70	72	66	80
IR084	67	73	60	77	54	12
IR084	16	20	38
IR084	30
IR084	56	3
IR084	27	5
IR085	56	59	3	79	44	18	71	58	52	46	53	36	17	40
IR085	72	34	80	25	2
IR085	9	47
IR085	12	23	70	31	43	49	7	76	69	67	28	14
IR085	27	32	73	4	60	77	54
IR085	78	51	8	63	6	11	39	75	48
IR085	15	29	61	16	19	10	50	64	42	5	62	26	1	13	68	24	38
IR085	66	20	45	22	35	21	57
IR085	37	55	33	41
IR085	65	74	30
IR086	14	54	32	7	49	37	48	10	73	43	77	39	51	35	28	75	58	60	12	63
IR086	65	30	2	68	70	11	74	57	1	24	22	6	31
IR086	50	41	64	62	72	47	38	19	15	13	61	5	29	16	71
IR086	25	34
IR086	79	78	76	40	4	42	56	21	26	23	80	33	55	45	36	3	20	9	44	27	66
IR086	18	53	46	67	17	52	59	8	69
IR087	71	28	69	74	30	62	57	80	66	19	39	8	20	24	32	1	55	10	22
IR087	47	13	4	26	33	27
IR087	65	70
IR087	77	52	23	54	12	25	67	60	34	40	73	49
IR087	51	35	45	2	78	15	61	5	43	76	11	56	9	63	50	41	14	75	37	7	31	6	72	64	68	29	38	48	18	16
IR087	59	17	36	46	79	58	53	44	3	21	42
IR088	2	36	37	49	73	14	45	76	77	26	29	7	68	54	71	67
IR088	46	39	11	75	6	69	43	51	78	63
IR088	58	20	62	64	50	27	61	38	16	13	19	10	18	24	72	15	22	28	5
IR088	31	30	66	23	35	60	57
IR088	47	40	21	41	74	65	33	55	1
IR088	42	4	48	34	70	25
IR088	44	9	80	17	52	32	3	79	59	53	56	12	8
IR089	21	68
IR089	12	14	60	43	35	28	7	76	25	69	52	37	9	45	49	5	61	63	77	40	54	55
IR089	8	38	78	65	39	74	62	6	51	57	30	20	50	75	16	13	48	1	33	70	11
IR089	4	47	22	66	42	31	72	73	23	67	27	80
IR089	32	44	17	53	18	79	58	59	56	3	36	46	34
IR089	71	64	10	29	26	19	15	24	41	2
IR090	28	61	29	53	68	18	15	24	26	2	16	50	62	13	19	38	5	41	72	34	20
IR090	27	4
IR090	60	64	55	49	42	45	32	78	14	25	76	9	7	43	48	77	70	12	54	67	23	36	40	63	71	75	39	51	69	73
IR090	17	52	58	44	21	59	56	47	79	33
IR090	74	65	8	1
IR090	22	57	11	46	66	80	30	37	35	6	3	31	10
IR091	27	72	46	80
IR091	7	12	15	39	76	14	30	78	70	6	63	35	32	75	51	43	48
IR091	18	26	36	53	44	17	40
IR091	57	8	16	20	65	74	62	42	5	11	24	31	1	66	22
IR091	77	19	73	9	71	23	54	56	60
IR091	33	13	4	52	59	79	3
IR091	61	64	69	10	50	45	29	58	28
IR091	47	68	21
IR091	34	2	38	25
IR091	67	37	55	49	41
IR092	22	30	42	21	52	4	17	69	33	19	16	29	5	38	56	24	3	15	72	59	26	13	61	79	62	27	47
IR092	31	46	11	1	8	20	65	70	57	74	66	80
IR092	43	54	39	73	45	68	12	77	51	60	49	48
IR092	25	34	2
IR092	18	53	6	40	32	44	67	36	37
IR092	76	28	78	55	23	71	58	41	9	14	63	75	64	7	50	10	35
IR093	28	18	5	4	20	10	61	69	24	22	71	15	31	1	54	16	13	26	62	19	64
IR093	46	45	57	51	66	35	8	43	48
IR093	50	36	21	52	79	55	32	17	47	59	44	58	53
IR093	3	23	42	30	34	33	14	80	27
IR093	72	74	38
IR093	75	40	12	56	60	68	37	2	39	7	49	9	77	25	73	41
IR093	11	78	29	63	65	6	76	70	67
IR094	10	56	11	63	20	66	45	42	17	75	32	72	54	46	80	78	50
IR094	38	1	65	22	35	34	25	52	47	2	31	51	19	7	62	74
IR094	57	18	27	71	5	13	3	16	30	60	8	15	33	79	28	55	58	36	4	49	44	29	24	21	59	69	26
IR094	67	6	12	48	61	73	68	39	9	37	64	77	70	76	40	53	14	41	43	23
IR095	24	26	46	42	21	37	80	27	17	47	16	18
IR095	25	20	34	57	36	2	72	31	30	33	59	3	79	64	15	13	53	38	66	56
IR095	69	62	58	41	61	50	9	5	19	22	40	1	4	45	14	12
IR095	7	68	35	29	28	43	55	23	48	32	54	77	51	73	78	44	60	76	67	63	49	10
IR095	74	8	71	39	11	65	6	75	70
IR095	52
IR096	52	27
IR096	59	3	40	17	79	53	36	44	80	47	18	42	9
IR096	13	33	16	21	58	56	30
IR096	70	78	43	39	63	6	46	75	22	11	45	8
IR096	35	14	49	60	37	23	2	29	28	7	32	12	54	76	41	25	48	64	69	68	67	51	55	71
IR096	57	20	65	66	74	77	1	73
IR096	31	62	24	19	4
IR096	50	26	72	61	38	5	10	15	34
IR097	68	5	28	10	31	26	54	16	38	19	62	72	58	69	20	13	29	61	24
IR097	4	3	21	79	18	17	36	56	42	46	53	44	59	52	47
IR097	33	41	55	37
IR097	11	39	8	66	65	30	80	43	57	70	1	74	45	67	51
IR097	34	6	71	25	27	32	22	76	15	63	12	75	9	2
IR097	50	14	40	49	78	73	48	64	77	23	7	60	35
IR098	5
IR098	19	58	2	79	80	52	62	15	21	47	57	72	70	22
IR098	43	53	69	65	34	77	48	63	49	26	36	29	10	56	55	68	73	67	9	4	42	54	78	50	75	60	61	12	28	40	71	16	14	32	39	35
IR098	24
IR098	25	20	30	31
IR098	17	13	3	33	59	27
IR098	1	8	7	38	23	66	51	41	44	76	6	46	45	64	11	74	37
IR098	18
IR099	21	18	46	44	53	59	79	16	52
IR099	47	17	27	25	42	34
IR099	71	49	2	50	14	54	58	68	73	36	67	64	77	10	7	45	60	40	23	28	56	37	69	76	39	32	61
IR099	72	29	80	31	20	57	38	15
IR099	19	24	62
IR099	75	8	4	22	9	6	30	74	11	1	70	65
IR099	33	3	26	5	13	66
IR099	41	78	48	63	55	35	51	12	43
IR100	59	17	62	58	52	40	29	56	53	76	79	42	36	21	46
IR100	60	28	35	67	18	50	6	44	61	10	43	37	64	23	77	54	73	32	63	41	69	55	12	25	9	31	71	68	34	2
IR100	20	13	72	38	57	4
IR100	51	1	65	47	70	30	22	45	66	74	80	8
IR100	39	78	14	75	11	7	49	48
IR100	27	3	16	15	26	19	33	5	24
IR101	53	36	56	42	17	59	9	76	79	21	40
IR101	4	70	46
IR101	28	37	32	2	69	12	25	50	67	44	71	18	68	78	7	58	51	34	61	49	29	35
IR101	43	77	73	23	54	60
IR101	20	26	5	16	3	38	24	13	62	19
IR101	65	74	11	1	31
IR101	66	15	57	80	22	10	72	8
IR101	33	27
IR101	55	30	14	41	48	45	63	39	75	6	64
IR101	52	47
IR102	38	19	57	15	66	62	31	20	16	4	22
IR102	67	77	73	23	64
IR102	27	2	34	25
IR102	63	48	6	78	39
IR102	47	32	56	76	36	9	42	52	46	17	69	44	18	40	80	21	58	3	72	79	53	29	59
IR102	51	75	14	43	7	30	60	49	70	54
IR102	28	24	5	68	13	26	33
IR102	8	74	65	11	1
IR102	37	41	55
IR102	12	71	50	61	10	45	35
IR103	42	76	4	18	2	17	25	41	34	47	28	68	10	55	53
IR103	50	5	22	71	32	19	24	13	61	20	72	16	1	64
IR103	80	40	8	38	39	29	58	74	15	75
IR103	46	33	56	59	52	79	62	44	31	21	3
IR103	54	70	45	51	65	60	78	6	9
IR103	7	14	73	77	36	12	67	49	69
IR103	63	35	48	23	43	27	26
IR103	66	57	30
IR103	11	37
IR104	57	1	20	19	31	62	65	22	74
IR104	60	44	49	68	2	14	50	58	77	28	43	67	23	54	73	7	17	53	69
IR104	27	33	21	13	79	4	36	56	59
IR104	46	25	42	26	38	34	72	3	66	80	18
IR104	45	64	30	5	40	32	61	71
IR104	24	16	15
IR104	47	52
IR104	35	51	8	78	48	29	39	9	10	63	70	75	76	6	12	11
IR104	41	37	55
IR105	15	57	22	25	47	5	72	26	4	42	16	60	8	19	20	1	13	74
IR105	69	67	44	37	43	6	58	78	76	68	7	23	71	63	75	29	39	2	9	48	18	32	61	49	77	12	50	55	28	51	64	41	45	35	10	40	34	30	14
IR105	80	62	66	17	70	3	65	31	27	24	52	46	53
IR105	33	54	73	56	21	38	59	11	36	79
IR106	45	28	5	18	66	12	7	58	55	63	50	24	29	71	19	37	39	36	40	76	32	41	35	21
IR106	42	65	52	62	8	4
IR106	48	53	78	43	68	67	64	77	6	14	44	60	61	54	23	75	73
IR106	11	80	74	51	47	30	15	70	22
IR106	13	27	38	26
IR106	57	33	31	1
IR106	46	3	16	59	79
IR106	56
IR106	20	49	9
IR106	25	34	72	69	17	10	2
IR107	28	75	39	20	42	11	40	71	69	80	63	37	67	61	8
IR107	57	27	45	26	10	72	24	31	3	34	44	23	5	35	66	19	62	29	50	46
IR107	70	9	51	4	48
IR107	74	15	65	22	1
IR107	2	53	14	64	47	49	38	25	55	68	6	7	54	76	13	60	43	52	12	77	18	30	32	78	73	41
IR107	36	16	58	56	59	33	79	17	21
IR108	18	38	4	28	16	72	62	68	69	22	61	64	30	26	5	24	19	15	13	10	50	31	20	1	34	2	29
IR108	58	37	41	55
IR108	57	66	12
IR108	71	40	49	54	73	43	32	7	51	76	14	60	77
IR108	75	78	11	45	39	6	9	48	63
IR108	36	80	56	17	25	46	44	59	52	23	3	33	21	53	27	79
IR108	35
IR108	67
IR108	65	74	8	70
IR108	47	42
IR109	53	41	51	55	61	39	63	6	40	12	28	19	36	58	7	37	43	71	5	48	32
IR109	56	49	2	14	10	34	17	76	35	70	68	25	9	69	75	78
IR109	50	44	4	45	42	60
IR109	11	65	15	57
IR109	8	72	13	22	26	62	29	38	1	74	31	66	20	47	80	30	46
IR109	23	64	77	73	54	67
IR109	59	27	18	3	33	79	21	24	16	52
PT010	1	65	8	11	74
PT010	32	46	67	51	25	23	48	7	63	29	41	69	36	12	49	9	76	68	75	40	28	30	56	44	50	43	37	14	55	2	53	78	58	45
PT010	70	80	20	38	72	19	66	5	17
PT010	21	10	3	13	33	26	62	35	4	47	52	27	57	31
PT010	71	60	42	73	15	64	6	61	54	77	24	39	16	22
PT010	59	79	18	34
PT011	20	24	57	47	62	19	70	22	52	16	11	1	38	8	65	15	21	74	31	30
PT011	78	25	69	43	34	50	10	63	23	58	72	68	36	32	9	56	55	49	64	51	2	12	60	71	6	14	77	35	48	45	44	76	37	39	7	29	61	18	73	46	67	54	75	41	28	53	40
PT011	26	13	66	59	4	80	33	27	3
PT011	5	42	79	17
PT012	48	35	45	47	30	8	74	49	67	40	11	10	52	1	22
PT012	55	75	32	51	6	60	54	5	73	39	70	2	36	72	53	66	20	78	61	17	77	14	43	12	64	19	58	23	76	25	28	68	37	63
PT012	44	24	34	65	79	9	7	27	38	31	29	3	18
PT012	62	41	46	15	69	21	13	42	16	26	59	33	80	57	50	71	4	56
PT013	74	1	27
PT013	10	54	73	67	75	70	80	30	41	64	35	77	39	61	16	51	8	78	40	14	68	2	11	12	60	6	9	55	7	15
PT013	47	44	33	59	13	79	21	22	26	29	42	28	56	71	20	31	17	63	58	52	69	32	53	46	19	3	18	23	62	76
PT013	4
PT013	43	45	50	48	5	36	24	37	49	34	38
PT013	25	65	57	66	72
PT014	14	22	44	26	29	15	35	56	23	76	36	79	51	52	19	40	27	50	49	20	59	71	30	16	1	63
PT014	10	2	47	66	62	42	61	25	38	43	7	58	34
PT014	17	13	57	67	18	3	24	39	9	4	46	64	32	21	33	78	80	28	12	45	31	53	72
PT014	74	5	11	68	69
PT014	73	6	37	55	75	77	48	65	41	54	8	70	60
PT015	17	51	56	53	49	67	62	68	57	38	75	36	19	77	2	64	21
PT015	6	72	44	47	10	65	46	43	9	59	79	33	13	66	37	23	26	24	52	18	71	25
PT015	45	42	3	7	74	1	8	4	63	40	22	39	11	16	55	12	78	48	35
PT015	61	60	58	29	54	70	73	14	76	32	27	50	69	15	5	31	80	41	28	34	20	30
PT020	5	63	28	7	71	39	55	6	41	35	32	1	51	58	75	61	9	36	10	74	40	37	70
PT020	72	4	49	48	43	73	13
PT020	45	2	57	44	42
PT020	11	8	47	76	46	53
PT020	29	77	78	14	54	23	12
PT020	19	30	16	18	31	15	22	20	24	26
PT020	33	50	79	3	65	21
PT020	34	66	38	59	80	25
PT020	60	27	64	67	56
PT020	69	68	17	52	62
PT021	79	5	3	59	4	13	33	66	36	21	27	34	17	37	52	44
PT021	1	16	24	57	74	22	65
PT021	2	75	14	7	54	60	8	78	73	77	6	11
PT021	72	28	41	62	58	35	19	15	64	61	71	26	38	10	29	53	50
PT021	46	49	31	47	45	18	55	30	40	76	63	12	20	70	69	43	68	56	51	9	39	23	32	48	80	25	42	67
PT022	35	56	76	36	34	40	25	43	44	2	10	37	69	28	7	18
PT022	74	65	1
PT022	33	27	13	4	3
PT022	78	8	11	75
PT022	38	22	41	62	32	20	6	58	26	30	29	50	15	71	5	31	61	19	72	53	64
PT022	73	77	9	67	49	68	63	55	54	70	60
PT022	14	23	46	39	48	51	12
PT022	16	17
PT022	21	24
PT022	42	52	57	45	59	80	66	79	47
PT023	42	27	3	17	59	33	16	13	56	4	65	79
PT023	8	70	11	74	24	47	38	22	21	52	1
PT023	19	62	12	57
PT023	39	75	67	64	48	50	63	61	78	9	37	51
PT023	35	14	40	25	68	41	54	58	73	2	30	34	18	7	77	23	36	49	53	69	43	28	71	29	32	44	45	60	6	76	55
PT023	46	80	66	72
PT023	15	5	26	20	10	31
PT024	38	15	34	62	49	16	1	74
PT024	13	35	10	31	5	2	17	25
PT024	3
PT024	27	4
PT024	55	43	32	40	63	71	6	61	48	28	67	64	12	39	36	41	23	53	58	37	7	14	56
PT024	8	70	51	11	75	30
PT024	80	9	24	72	76	22
PT024	20	42	19	26	78	45	44	68	29	46	18	69	47	21	50	33
PT024	57	79	59	65	52
PT024	77	73	54	66	60
PT025	4	10	20	71	47	50	2	19	1	31	38	59	62
PT025	61	41	58	55	39	6	48	3	73	13	37	77	29	21	9	46
PT025	17	7
PT025	11	72	53	24	15	5
PT025	63	22	8
PT025	78	14	12	67	54	60	64	76	68	51	70	80	49	30	23
PT025	25	40	69	44	36	57	28	43	56	35	52	33	45	42	32
PT025	65	16	66	74	79
PT025	75	34	26	27	18
PT026	79	38	16	27	52	47	65	20	1	34	19	33	31	3	4	17	62
PT026	59	55	67	71	6	77	10	28	35	29	9	2	61	63	49	64	7	25	14	60	37	48	73	5	51	30	53	12	44	50	54	23	58
PT026	76	43	36	18	57	40	13	69	45	32	70	56	68
PT026	26	74	41	75	15	11	8	78	39
PT026	21	72	22	46	24	42	66	80
PT027	13	17	46	52	33	79	3	66	59	4	42
PT027	27	9	32	20	23	45	7	55	31
PT027	35	61	26	58	19	41	62	15	50	5	69	64	30
PT027	43	70	18	16	47	65
PT027	78	37	29	6	25	51	71	77	73	40	28	14	36	68	63	54	44	67	10	56	53	49	2	39	48
PT027	38	34	57	11	1	72	60	75	8	22	80	12	21	74	24	76
PT028	50	33	30	22	61	6	67	40
PT028	19	53	80	9	77	55	14	3	29	32
PT028	69	21	70	36	79	78	45	34	2	63
PT028	35	71	39	48	41	23	54	51	73	49
PT028	47	1	74	76	16	28	11	24	17	44
PT028	60	72	68	62	15	66	25	31	57	46
PT028	42	20	58	38	8	18	75
PT028	5	65	7	64	4
PT028	43	52	10	59	56
PT028	27	37	26	12	13
PT029	72	57	17	70	42	46	33	3	13
PT029	55	28	48	18	63	40	41	39	78	53	32	37	29	35	61	58	36	43
PT029	67	34	14	11	20	74	51	49
PT029	59	22	4	26	31	8	24
PT029	9	50	56	44	64	30	6	75	25	76	71	2	45	10
PT029	54	7	73	60	77	12	23	65	62	68	5
PT029	52	47	66	1	80	27	69
PT029	15	79	19	38	16	21
PT030	66	29	3	53	27	56	9	73
PT030	67	14	63	28	39	41	71	76	77	25	6	60	49	37	44	10	42
PT030	5	31	72	59	62	24	26	65	19	40	4
PT030	68	20	64	30	8	16	2	22	75	48	15	46	69	80	1	78	32	35	61	45	11	12	74	7	17
PT030	36	79	47	13	52	57	55	18	21
PT030	51	70
PT030	34	58	33	38	54	23	50
PT030	43
PT031	38	24	8	11	22	74	1
PT031	2	25
PT031	33	80	26	46	13	66	47	79	4	65	53	52	57	56	32	16	21	17	70	27	3	59	42	72
PT031	12	77	9	45	30
PT031	35	15	50	41	29
PT031	7	40	36	23	55	43
PT031	19	5	62
PT031	48	6	44	54	73	49	67	69	71	68	18	14	60	76	78	75	39	10	51	37	63
PT031	31	20
PT031	58	28	34	64	61
PT032	22	8	59	79
PT032	38	26	72	31	46	62	66	27	4	21	47	80	57	16	52	13
PT032	51	50	60	56	49	23	77	67	37	12	34	41	54	64	45	68	78	28	25	35	58	6	73	10	2	43	75	14	7
PT032	61	76	53	18	36	48	42	39	71	40	63	44	29	32	20	5	55	69	9	19
PT032	70	33	3	65	17
PT032	1	74	24	30	11	15
PT016	15	1	16	50	4	74	13	12
PT016	53	70	65	31	79	48	52	49	2	61	47
PT016	23	46	66	28	3	68	21
PT016	37	5	33	34	35	36	56	40	41	57	45	44
PT016	6	55	54	43	42	71	59	58	60
PT016	29	7	30
PT016	32	69	51	11	17	67	76	73	18	14	8
PT016	9	64	38	62
PT016	39	63	10	75	78
PT016	72	26	80	27	25	24	19	20	22	77
PT017	59	38	17	34	47	19	74	61	1	42	20	65	62	48	31	72	66	44	52
PT017	22	24
PT017	13	4	6	33	27	57
PT017	60	78	77	30	54	80	23	73	12
PT017	51	39	8	7	15	75	45	11	16	63
PT017	14
PT017	18
PT017	67	50	69	32	76	36	5	70	79	26	10	53	35	43	71	58	46	28	37	40	25	68	49	64	9	2	41	29	55	56
PT017	3
PT017	21
PT018	24	38	20	26	31	5
PT018	27	57	19	62	4	66	3
PT018	54	48	9	77	56	58	45	41	49	12	39	69	55	50	2	25	10	23	6	18	64	76	34	75	36	51	43	60	40	63	73	7	68	78	35	61	67	14	71	53	32	29	28	44	37
PT018	11	1	30	21	8	22	74	15	70
PT018	46	17	42	52	16	33	72	47	65	59	13	80	79
PT019	15	2	1	74	16	19	20	65
PT019	3
PT019	22	21	13	4
PT019	5
PT019	40	32	6	34	45	42	14	10	50	77	53	37	7	60	51	36	28	30	23	12	44	43	55	35	25	48	29	41	18	58	71	39	49	73
PT019	17	9	78	8	11
PT019	47	46	24	80	72	66	70	26	33	57	27	52
PT019	61	31
PT019	38	79	62	59
PT019	67	68	64	76	75	63	69	54	56
PT050	61	4	1	43	65	8	39	6	30
PT050	14	47	7	22	74	68	2	5	11
PT050	21	10	78	41	9	18	46	3
PT050	25	67	17	63	75	80	23	37	12	71	69	64
PT050	15	13	16	31	62	29
PT050	20	28	66	50	26	19	24	51
PT050	42	56	27	72	32	33
PT050	35	48	45	79	38	57	34	44	76	52	36	40
PT050	60	54	49	70	59	73	58	53	55	77
PT051	74	1	65	10
PT051	2
PT051	24	20	26	36	27	42	79	44	73	38	72	56	4	66	52	40	59	31	46	47	28	18	33	32	3
PT051	16	58	64	5	41	34	19	62	61	30	22	15	53	13
PT051	11	51	39	75	48	63	78	76	6
PT051	7	8	57	17	12
PT051	23	9	69	21	29
PT051	25	80	37	49	60	35	77	45	50	67	55	68	43	14	71	70	54
PT052	47	49	70	65	1	42	80	54	62	31	74	66	72	60	30	57
PT052	68	25	43	17	7	2	23	64
PT052	3	52	44	4
PT052	67	71	55	5	59	26	39	36	61	20	28	32	58	63	79	41	40	13	53	19	37
PT052	46	15	14	6
PT052	76	11	8	51	75	77	73	78
PT052	21	22	24	34	38	69	9	29
PT052	35	50	48	12	45	10
PT052	16	56
PT052	33	18	27
PT053	35	10	1	47	79	5	50	65	46	71	17	68	53	58	6	61
PT053	43	55	2	25	7	12
PT053	3	74	29	9	70	45	38	51
PT053	36	37	26	13	4
PT053	42	66	56	8	33	60	11
PT053	78	73	24	21	22	76	30	14	77
PT053	32	27	34	15
PT053	16	72	49	44	28	39	67	64	62
PT053	48	31	18	23
PT053	41	80	20	75	52	63	54	59	40	57	19	69
PT054	11	78	24	63	59	74	8	47	57	22	26	1	52
PT054	56	31	20	5	30	19
PT054	55	79	12	2	61	64	7	34	75	69	73	71	53	77
PT054	36	9	29	3	38
PT054	37	39	33	41	4	13
PT054	32	40	6	28	49
PT054	16	51	14	42	70	10	58
PT054	66	17	46	18	68	43	62	72	15	44
PT054	35	45	67	27	48	21	80	65
PT054	60	50	54	23	76	25
PT055	3	8	2	1	7
PT055	35	18	63	37	10	6	64	51	40	36	34	52	39
PT055	53	11	17	65	50	41	20	16	62
PT055	25	49	42	54	33	21	66	61	12
PT055	23	24	43	60	55	13	67	32	48	38
PT055	19	31	68	44	59	47	56	27	14	22
PT055	15	69	30	4	29	28	57	26	46	45	58
PT055	75	5	70	80	72	77
PT055	74	71	9	79	73	76	78
PT056	8	1	11	65	24	38	22	74
PT056	10	54	28	6	32	73	44	58	23	60	2	75	25	51	37	18	48	29	14	49	40	53	7	34	36	43	77	35	45	41	39	9	30	12
PT056	50	3	21	13	79	33	59	17
PT056	31	16	4	5	72	26	15	20	71	19
PT056	46	27	57	69	52	61	55	47	56	64	42	68	62	78	70	76	67	63
PT056	80	66
PT057	21	33	65	22	46	1	11	8	74	30
PT057	16	79	18	43	47	59	34	38	53	32	41	49	67	40	10	70	69	2	44	52	42	25	17	55
PT057	15	72	28	19	58	50	5	26	29	62	35	61	36	60	24	14
PT057	48	12	39	75	76	51	77	78	6	54	71	73	37	68	64	63
PT057	45	13	57	7	27	66	80	20	31	23	56	9	4	3
PT058	53	71	19	32	18	48	36	58	55	7	63	39	9	29	6	28	37	69	44	61	45	12	41	50	64	40	2	76
PT058	5	15	72	24	26	38	16	62	31
PT058	51	54	77	23	60	78	14	43	73	67
PT058	1	65	11	74	8	46	20	70	57	47	22
PT058	4	3	42	66	17	80	27
PT058	33	79	52	59	13	21	56
PT058	10	25	35	75	30	34	68	49
PT059	32	19	44	68	8	15	31	35	59	79	38	22	62	48	30	23	43	24	67	21
PT059	40	39	53	29	69	36	11	18	9	51	45	58	6	25	41	78	28	63	37	75	55	10	61	76	49	2
PT059	72	64	70	3	65	52	17	46	80	33	47
PT059	71	7	16	66	74	27	4	42	26	13	5
PT059	57	12	54	1	60	73	77	14	56	50	20	34
PT060	12	55	75	15	47	56
PT060	13	29	62	33	57	65	8	50	42	45	72	44	69	16	63	20	76
PT060	77	74	73	21	11	1	54	48	60	30
PT060	7	78	24	80	71	3	39	32	46
PT060	49	6	35	43	66	2	27	59	4
PT060	22	23	31	51	17	26	79	9	67	70	14	52	64
PT060	37	19	53	40	58	41	25	61	28
PT060	38	18	10	34	68	5	36
PT061	60	77	73	14	54
PT061	25	76	7	75	64	39	41	71	61	32	58	49	78	51	28	43	10	63	68	36	23	6
PT061	65	1	74	24	70
PT061	44	26	30	4	67	79	55	21	5	40	37	9	48	35	59	22	17
PT061	2	31	16	20	62	29	69	15	38	53	34	19
PT061	3	57	18	52	45	13	50	56	80	72	46	33	42	47	27
PT061	11	8	12	66
PT062	62	24	8	26	46	11	64	38	27	66	31
PT062	23	60	54	77	73
PT062	16	6	10	65	47	36	32	13	71	52	69	40	50	28	30	18	21	53	67	45	78	7	79	9	48	19	44	39	61	34	49	15	55	63	12	33	70	75	14	59	3	5	56	29	37	76	25	4	51
PT062	1	57	68	17	72	74	80	22
PT063	21	38	65	42	70	17
PT063	46	8	24	79	1	74	15	26	57	11	16	22	30	34	47
PT063	59	52	27
PT063	62	31	50	44
PT063	32	53	71	48	5	28	36	41	6	58	20	19	39	40	61	55	63	37
PT063	33	3	66	4	13
PT063	80	72
PT063	69	45	25	35	56	18	10	2
PT063	73	68	43	67	54	60	7	64	14	77
PT063	76	9	23	49	75	29	78	51	12
PT064	41	76	28	35	14	29	34	9	67	23	7	63	51	48	77	25	10	30	2	56	58	69	60	55	43	44	53	40	54	50	18	42	78	45	73	71	36	49	64	68	6	61	75	37	32	12	39
PT064	57	65	79	33	52	21	80	27	13	47	66	59	3	4
PT064	11	38	24	5	20	70	16	8	74	26	22	17	1	72	31	15	19	46	62
PT065	12	28	71	7	39	61	58	50	35	29	62	37	24	13	20	51	64	15	47	69	25	26	53	40	48	78	10	31	16	72	34	38	67	43
PT065	55	80	66	65	3	23	63	32	9	27	17	57	36	56	52
PT065	21	8	2	5	59	4	30	42	22	19	68	44	76	6	41	79	11	18	33	46	45	1
PT065	14	73	54	75	49	74	70	77	60
PT066	38	1	21	11	8	22	74
PT066	25	36	12	6	78	73	48	14	18	2
PT066	4	13	52	71	56	16	59	44	46	26	69	79
PT066	42	55	28	5	47
PT066	9	31	40	7	66	80	77	76	43	23	45	29
PT066	20	34	64	41	57	10	58	62	15	50	72	24	61	35
PT066	3	65	17	27	33	53	70
PT066	51	49	63	32	54	19	30	39	68	60	67	37	75
PT067	74	1	19	20
PT067	66	80	35	36	2
PT067	27	3	4	56
PT067	53	5	16	31	61	62	50	28	24	13	10	58	41	34	15	38	64	72
PT067	48	7	6	8	51	63	11	39
PT067	29	30	43	65	9	42
PT067	23	67	68	76	46	75	45	73	14	78	60	77	70	49	54	71	12	69
PT067	79	26	25	33	57	37	47	17	59	44	52	32	21	18	22	55	40
PT068	31	1	19	20	74
PT068	39	78	2	6	37	57	41	55	54	36	9	10	49	60	14	43	77	18	67	25	30	48	50	63	76	23	70	40	51	68	75	62	28	7	12	56	64	32	29
PT068	80	4	8	45	3	46	27	73	35	69	66	44	11
PT068	34	13	71	58	15	72	22	38	24	26	5	61	16
PT068	33	42	47	59	17	79	53	52	21	65
PT069	3	16	42	65	13	33	26	66	27	17	45	52	80	57	47	72	46	79	59
PT069	24	62	19	21	5	11	22	74	4	15	1	38	8	31	20	70
PT069	12	75	39	29	78	76	6	14	54	63
PT069	25	37	55	41	71	51	44	67	28	9	35	40	7	2	61	32	64	77	60	69	18	30	50	23	48	34	56	10	43	36	53	73	68	49	58
PT070	25	40	26	24	19	22	15	8	30	74	44	38	55	21	1
PT070	63	7	48	68	45	46	64	2	37	67	6	49	77	60	41	73	23	18	54	32	69	28
PT070	4	3
PT070	11	35	9	33	39	51	53	70	34	43	14	29	50	27
PT070	71	10	62	36	75	20	78
PT070	57	72	12	66	80
PT070	58	13
PT070	17	16
PT070	31
PT070	52	65	5	59	42	61	56	79	76	47
PT071	26	22	38	55	25	24	30	1	8	74	44	21	19	15
PT071	60	5	37	48	40	32	68	7	41	64	2	69	6	28	45	73	49	77	18	23	54	46	67	63
PT071	3	53	4	35	34
PT071	9	70	27	43	11	50	51	29	39	33	14
PT071	10	62	75	71	78
PT071	80	57	66	12	72
PT071	13	58
PT071	16	17
PT071	31	20
PT071	61	65	47	79	42	56	52	76	36	59
PT072	14	73	75	30	76	32	45	78	63	60	77	12	23	34	68	35	42	7	54	50	43	67	10	25
PT072	27	62	31	4	26
PT072	46	80	56	72	66
PT072	51	36	6	53	2	20	41	18	39	19	49	55	5	48	61	44	37	47	28	71	40	58
PT072	59	17	69	70	16	15	22	38	24	64	3	57	9	8	52	65	11	13	29	33	1	21	74	79
PT073	37	74	75	48	51	78	39	63	70	11	1
PT073	55	73	25	12	7	54	76	10	67	40	77	45	64	2	15	6	49	34	23	14	60	43
PT073	61	50	68	31	72	4	58	18	35	3	27	13	66	9	28	41	53
PT073	44	24	32	5	71	26	62	29
PT073	80	46	30	8	36	20
PT073	38	19	16
PT073	79	17	65	59	42	52	56	69	21	33	47	57	22
PT074	1
PT074	35	2	25	38	10
PT074	45	33	26	46	44	9	18	48	58	3	29
PT074	4
PT074	61	5	39	19	71	63	32	40	55	37	36	20	28	6	41	78
PT074	14	23	68	17	7	43	67	53	77	12	69	51	22	76	73	15	64
PT074	8	11
PT074	13	66	80
PT074	47	72	27	79	31	16	24	34	62	50
PT074	21	57	49	70	65	30	75	56	60	54	59	52	42	74
PT075	30	76	63	57	1	19	47
PT075	75	31	64	58	15	2	12	46
PT075	68	74	32	3	45	59	36
PT075	35	27	73	67	56	28	4	14
PT075	26	55	79	48	65	5	41	44
PT075	33	37	20	54	49	42	6	66
PT075	69	53	34	60	7	50	22
PT075	8	38	11	77	43	61	80	70
PT075	71	62	18	78	9	29	23	51	39
PT075	72	16	40	24	13	25	21	52	10	17
PT076	1	5	34	24	21	16	31	20	38	80	62	22	26	72	19	47
PT076	52	25	2	33
PT076	30	79	27	3	15	17	59	13	4	57
PT076	42	66	8	11	6	70	65	74
PT076	10	54	28	76	43	18	7	48	58	51	46	61	32	41	75	71	63	45	73	64	9	67	49	12	40	68	69	56	23	78	55	44	37	36	35	77	39	50	53	29	60	14
PT077	75	6	70	4	54	51	1	73	14	39	41	71	63	61	72	79	67	10	55
PT077	9	23	52	49	65	38	29	42	47	24	78	74	2	25	60	48	19	16	35	59	5	8	20	28	15
PT077	76	40	56	69	34	50	46	80	31	43	21	45	64	36	53	30	62	66	17	3	77	7	57
PT077	18	68	22	58	26	11	37
PT077	27	44	12	13
PT077	32	33
PT078	74	1	70	11	65
PT078	25	9	75	10	2	12	7	60	6	54	14
PT078	79	4	40	46	69	44	42	53	3	67	37	52	21	57	76	38	47	43	41
PT078	64	5	51	34	24	28	59	29	58	50	72	26	61	13	19
PT078	8	27	39	32	66	31	78	55	62	71	45	56	77	30	23	36	33	20	73	16	17	80	18	49	22	15	63	68	48	35
PT079	66	24	17	57	42	65	29	15	16	32	38	1	28	74	34
PT079	31	14	2	70	77	19	51	43	54	59	23	11	39	72	62	80	60	75	61	20	7	12	73	40	25	71	78	26
PT079	58	47	36	18	44	3	55	37	9	52	41	79	69	53	21
PT079	30	13	27	76	10	56	5	50	4	8	46	22	33	64	67	68	35	45
PT079	49	6	48	63
PT080	73	52	74	1	77	49	54	55	78	10	35	8	60	47
PT080	20	14	44	48	53	58	19	25	70	17	7	12	68	40	32	39	63	67	51	43	23	64	2	4	71	61	28	62	5	6	45	41	36	76	37
PT080	13	33	56	3	21	18	38	9	65	66	34	72	27	24	22	29	26
PT080	69	59	79	75	30	46	11	16	31	42	80	50	57	15
PT081	62	65	16	30	49	1	63	74	8	22
PT081	18	7	10	17	76	68	55	44	6	67	40	28	36	48	69	58	25	53	77	2	71	73
PT081	3	33	52	37	21	13
PT081	4	27	38
PT081	72	19	5	26	15	34	50	41	24	64	61
PT081	60	29	54	39	75	9	51	78	43	14	70	11
PT081	23	46	20	12	35	31	57	47	32	66	45	42
PT081	56	79	59	80
PT082	67	1	48	65	46	73	77	75	70	17	30	63	74	80	78
PT082	49	35	36	61	54	37	34	55	9	66	60	2	45	31	42	44	76
PT082	14	33	21	11	32	18	7	27	47	39	56	40	51	8	23	12	10	6	57	3	59	79
PT082	58	71	50	29	62	4	69	20	52	24	43	22	16	41	26	13	25	64	53	15	28	5	19	68	38	72
SL016	32	7	41	77	23	12	28	68	36	51	6	73	57	29	48	25	64	10	14	2	60	63	67	75	39	43	52	54	49
SL016	33	42	69	27	55	47	79	46	58	31	56	59	21	53	40	45	26	44	50
SL016	78	37	9	35	3
SL016	5	19	62	17	80	34	13	4	61	38	76	20	18	24	72	66	15	16
SL016	70	65	22	74	8	71	30	1	11
SL163	34	61	20	31	4	38	19	58	1
SL163	26	42	40	53	36	69	28	15	24	18	5	50	44	22	71
SL163	12	39	76	75	37	41	14	49	32	8	23
SL163	57	3	46	47	33	62	17	66	74	80	13	27
SL163	73	78	7	45	56	67	77	9	48	64	51	60	2	10	54	43	6	55	72	35	68	63	30	29	25
SL163	16	65	79	21	11	52	70	59
SL033	15	41	40	2	32	23	69	50	36	37	53	55	71	44	45	58	19
SL033	3	31	34	72	52	24	16	18	20	56	38	61	62	80
SL033	46	59	27	21	13	79	4	33	22	57	30
SL033	26	76	17	5	42
SL033	14	25	75	66	35
SL033	11	39	1	65	74	8
SL033	12	60	43	51	54	49	63	64	67	9	77	78
SL033	47
SL033	70
SL033	73	68	29	28	6	48	10	7
SL034	38	52	79	32	21	31	59	28	24	43	41	45	63	66	20	48	57	15	69	4	47
SL034	72	7	40	18	35	11	49	71	23	54	30	78	76	60	33	9	75	44	2	53	39
SL034	58	68	73	6	50	10	22	27	51	37	56	74	3
SL034	25	46	17	12	42	5	8	70	19	26	1	80	67	61
SL034	14	36	13	77	55	65	34	16	29	62	64
SL169	27	22	19	26	15	33	52	31	3	13	46	5
SL169	44	40	32	2	48	6	50	63	55	53	39	36	61	41	28	18	45	37	10	71	25
SL169	66	8	11	70
SL169	51	43	14	68	7	75
SL169	65	1	74
SL169	77	49	29	9	73	54	60	23	64
SL169	20	24	78	30	38	16	62	72
SL169	59	56	21	79
SL169	57	80	47	4	17	42
SL169	12	69	35	67	34	76	58
SL170	56	46	70	80	3	42
SL170	54	35	60	29	77	41	37	44	39	23	43	75	69	25	61	12	34	78	4	72	63	28	48	50	49	53	40	55	32	14	71	19	36	73	2	6	10	68
SL170	67	15	38	5	62	64	74	7	58	51
SL170	45	24	18	13
SL170	9	11	1	16	8	30	22	65
SL170	33	17	26	76	47
SL170	52	59	21	79
SL170	66	57	20	27	31
SL171	72	69	40	32	61	4	2	80	16	5	22
SL171	60	6	65	48	57	26	54	23	51	43	11	7	73	76	1	64	50	70	14	77	37	67
SL171	28	59	53	58	19	24	47	42	35	18	34	71	15	38
SL171	56	9	25	52	46	29	17	78	33	10	13	39	36	75	79	8	44	63	21	3	55	12
SL171	30	49	31	20	66	27	68	41	62	45
SL171	74
SL172	71	67	50	6	32	19	75	28	45	43	49	39	2	63	69	51	12	68	41	25	78	10	29	36	44	56	58	9	55	14	35	5	20	7	53	37	40	64	48	23	76	18	61
SL172	1	22	62	38
SL172	77	60	54	73
SL172	34	15	30	4	52	79	16	26	24	31
SL172	59	21
SL172	27	3	13	46	80	70	66	33	17	42	72	47
SL172	57	8	74	11	65
SL173	5	16	18	62	19	66	4	71	40	61	76	72	13	38	80	24	20	34	15	17	65
SL173	1	30	11	57	74	8	70
SL173	46	49	7	28	64	77	51	35	60	25	36	23	14	10	41	6	37	12	63	39	73	54	2	67	68	48	43
SL173	53	42	69	59	33	75	21	79	47	45	55	32	50	44	58	56	31	52	26	27
SL173	9	29	3	78	22
SL174	69	2	73	76	75	60	23	67	77	54	30	43	51	49	71	7	64	14
SL174	8	1	22	66	11	74	26	31	65	27	24	57
SL174	33	79	46	68	17	62	42	70	25	12	15	13	47	38	56	35	78	18
SL174	29	10	44	20	50	52	4	21	80	9	3
SL174	48	16	6	53	40	28	37	59	63	32	61	45	55	41	72	34	36	58	19	5	39
SL140	67	12	56	39	50	58	69	23	78	76	64	61	14	74	63	30	10	49	42	68
SL140	51	9	1	19	41	43	75	25	46	6	70	28	44	80	5	26	8	2	59	55	36	57	37	20	62	40	45	71	34	29	32	7	48
SL140	33	17	18	15	3	66	52	72	35	4	13	21	38	16	22	24	53	65	11	47	79	31	27
SL140	54	60	73	77
SL148	14	45	68	37	67	12	36	7	44	69	49	23	35	55	25	10	9
SL148	26	64	5	62	38	1	15	28	20	19	61	29	34	16	2	50	72	24	71
SL148	53	41	51	13	18	32	40
SL148	6	78	43	58	75	63
SL148	60	54	73	77
SL148	76	79	22	27	56	33
SL148	21	3	52	59	42	70	17	46	4	47
SL148	65	57	66	74	31	8
SL148	80	11	48	39
SL148	30
SL154	37	74	16	77	11	75	70	39	48	67	73
SL154	59	7	79	34	76	69	36	42	52	44	53	21	17	31	14
SL154	55	63	45	40	41
SL154	24	29	50	5	26	61	58	38	60	64	12	54	28	19	72
SL154	78	43	35	8	25	51	65	10	1
SL154	68	71	2	62
SL154	18	49	22	80	33	46	47	30	3	4
SL154	56	32	20	15	27	13
SL154	66	6	57	23	9
SL142	5	2	75	14	80	20	31	53	24	13	4	39	52	35	70	29	11	23	76	65	74	60	38	69	37	57	54	18	72	36	3	61	25	79	73	1	78	48	12	28	26	40	33	58	50	77	44	46	27
SL200	38	40	30	58	80	1	20	32	56	72	43	3	46	11	41	54	63	23	59	15	7	74	45	25	70	78	75	69	18	33	28	62	50	68	39	57	34	79	6	36	4	22	47	37	31	65	12	66	48
SL202	2	37	15	55	50	58	27	31	3	14	23
SL202	35	25
SL202	8	43	70	68	56	44
SL202	33	41	76	7	52	21
SL202	20	32	40	22	18	16	34	19	4	10	5	28	64	42	29	24
SL202	79	36	53	59
SL202	46	72	65
SL202	17	80	13	38	69	12	57	26	1	47	61	71
SL202	60	49	62	67	74	73	54	75	77
SL202	30	48	11	6	78	51	66	9	39	45	63
SL017	2	13	26	62	18	36	79	40	12	32
SL017	80	51	68	53	74	44	54	39	46	43	59	7	63	11	77	55	25	60	49	56	8	78	10	45
SL017	50	16	52	67	75	70	3	30	66
SL017	1	4	27	15	35	23	17	28	73	20	24	31	48	57	47	42	34	22	6	76	64	71	9	5	38	58	19	72	14
SL017	69	29	65	33	41	61	37	21
SL018	4	66	29	70	73	9	3	77	21	33	39	80
SL018	64	5	38	31	16	58	30	10	72	2	62	50	26	34	20	19	24	63	69	61	22	68	67	47	28	1	25	18	15	60
SL018	76	40	32	79	71	27	42	7	36	17	37	53	52	41	57	46	44	12	59	56	35	23
SL018	14	75	54	43
SL018	55
SL018	51	6	45	49	8	74	65	11	13	48	78
SL019	14	79	24	28	64	40	5	41	61
SL019	78	56	48	35	7	63	11	8
SL019	10	36	18	9	51	43	32	25	45	53	75	34	30	23	76
SL019	17	15	80	26	2	19	62	69	74	70	38
SL019	1	46	33	21	44	66	52	57	59	20	4	3
SL019	77	60	12	54	68	67	49	73
SL019	6	50	47	55	71	37
SL019	29	13	42	22	31	72	58	16	65	39	27
SL020	16	57	30	21	75	80	51	11	39	71
SL020	46	36	56	59	52	76	69	53	79	17
SL020	40	58	20	25	2	44	7	34	19	24	5	42
SL020	35	68	50	73	6	18	67	41	77	45	48	9	32	43	33	12	54	60	29	63	49	55	28	23	64	14	61
SL020	62	10	70	15	26	66	22	31	13	72	38	27	4	78	3
SL020	1	65	8	37	74	47
SL164	62	53	15	34	5	58	16	46	20	50	26	38	41	19	1	4	61
SL164	45	32	3	31	57	22	55	25	80	27	48	6	66	63	12
SL164	76	24	68	14	49	77	64	30	43	67	51	7	75	35	74	60	73	2	28	54	23
SL164	78	9	72	39	11	17	8	10	37	29	18	42	69	71
SL164	79	13	33	21	36	47	59	56	44	40	52
SL164	65	70
SL165	8	75	49	51	20	11	10	26	9	29
SL165	41	58	61	40	28	36	6	19	53	32	7	45	63	55	37
SL165	57	31	80	62	66	30
SL165	60	78	15	39	64	23	67	14	68	35	43	73	56	77	76	18	54	48
SL165	33	4	71	44	13
SL165	24	34	2	25
SL165	74	65	50	16
SL165	12	27	47
SL165	79	17	46	22	5
SL165	70	3	52	72	21	38	1	69	42	59
SL166	16	62	47	35	2	42	31	58	27	44	36	21	52
SL166	48	75	51	8	34	22	7	49	66	6	11	68	60	57	63
SL166	25	78	71	45	77	55	19	26	54	37	32	72	30	41	5	9	73	1	67	20
SL166	64	65	80	23	76	38	15	39	50	79	43	12	74	61
SL166	10	17	69	3	18	33	59	4	40	24	56	14	29	28	46	13	53	70
SL167	10	9	72	29	28	54	12	26	55	17	8
SL167	56	76	63	21	20	48	49	4	6	67	24	50	11	36
SL167	74	43	40	64	75	51	73	46	16	25	65	52	78	38	68	66	60
SL167	59	53	7	30	14	5	33	77	45	80	79	62	15
SL167	61	3	42	23	27	35	31	39	57	32	44	71	18	13
SL167	22	47	19	37	1	2	34	58	70	69	41
SL168	6	63	11	75
SL168	69	12	50	64	35	25	40	76	2	77	36	28	67	15	68	80	3	78	18	73	41	29	42	72	10	17	44	45	48	58	27	30	7	37	61	24	51	39	26	56	49	59	53	71	9	14	43	23	55
SL168	4	20	62	13	33	22	66	79	52	65	31	1	19	34	60	38	16
SL168	8	74
SL168	57
SL168	21	54	5	70
SL168	47
SL168	46
SL021	44	26	68	25	27	53	52	70	65	9	2	77	40	43	74	47
SL021	39	80	56	58	57	10	75	73	72	54	51	32	36
SL021	34	61	33	55	37	69	64	18	11
SL021	31	62	41	3	21	28	50	22	71	4	16	20	38	19	66	13
SL021	78	30	23	67	60	63	46	15	5	29	14
SL021	6	24	49	1	79	17	8	42	59	48	12	35	7	76	45
SL022	76	18	28	41	48	77	73	14	9	23	63	60	54	44	12	7	55	6
SL022	70	1	3	65	59	62	26	30	34	19	80	52	74	57	42	66
SL022	10	51	61	39	50	69	75	49	78	67	64	58	56	2	36	71	45	35	53	68	37	29	43	40
SL022	20	32	5	38	16	24
SL022	33	13
SL022	4	27
SL022	21	31	46	15
SL022	22	72
SL022	47	11	8
SL022	25	17	79
SL023	50	19	29	79	34	31	17	2	26	77	64	69	22	28	62	58	16	47	24	15	20	61	30	5
SL023	8	71	52	32	70	56	7	65	33
SL023	25	54	39	60	74	49	11	6	12	1
SL023	68	13	10	27	3	4
SL023	14	37	41	21	42	55	76	18
SL023	35	43	63	45	23	78
SL023	44	59	36
SL023	66	57	9	46	51	80	72	75
SL023	40	48	73
SL023	67	53	38
SL024	58	8	80	49	18	10	51	29	63	6	12	27	39	36
SL024	25	52	64	56	34	60	9	48	15	73	22	35	68	2	43	72	78	69	74
SL024	65	31	75	46	77	32	70	40	11	1	67	61	38	17	7	44
SL024	23	3	37	28	66	47	79	14	76	54	71	42	13	59	4	30	19	21	33
SL024	62	57	45	55	41	24	16	53	26	5	50	20
SL025	39	23	75	49	69	44	67	14	72	8	48	15	51	9	2	29	32	36	34	53	55	7	30	45	43	41	6	37	10	68	42	78	40	63	11	35	76	12
SL025	80	17	4	25
SL025	60	73	54	77
SL025	58	19	71	24	50	47	1	16	28	18	62	64	20	5	31	26	61
SL025	33	66	3	79	13	52	59	70	46	21	56	27
SL025	65	57	38	74	22
SL026	69	42	17	25	35	67	27	80	2	7
SL026	75	45	40	36	44	29	12	18	61	10	58	28	9	41	39	14	49	48	63	6	50	26	56	37	71	34	64	53	32	51	78	68	72	55
SL026	16	1	5	19	60	38	31	65	57	74	47	15	3	20	11	62	24	22	46	13	8	30
SL026	4	66	70	43	54	73	77	23	59	76
SL026	21	52	33	79
[truncated: 1,439 more rows]
[truncated: 31 more columns]
