# Supplementary material for: Collective conceptualization of parental support of dual career athletes: The EMPATIA framework
Source: PLoS One. 2021 Sep 22;16(9):e0257719. doi: 10.1371/journal.pone.0257719 (PMC8457461; doi:10.1371/journal.pone.0257719)
Supplement: S3 Data — (XLSX) [file pone.0257719.s003.xlsx]

## Sheet: Munka1
ID	s1	s2	s3	s4	s5	s6	s7	s8	s9	s10	s11	s12	s13	s14	s15	s16	s17	s18	s19	s20	s21	s22	s23	s24	s25	s26	s27	s28	s29	s30	s31	s32	s33	s34	s35	s36	s37	s38	s39	s40	s41	s42	s43	s44	s45	s46	s47	s48	s49
FR010	4	4	5	4	5	5	4	3	4	3	5	4	5	5	3	5	4	4	5	4	5	4	5	5	3	5	3	3	4	5	5	4	5	3	3	3	3	5	4	3	4	4	4	5	5	4	5	4	4
FR013	4	1	2	4	3	4	4	3	4	4	5	2	1	2	4	1	5	3	4	2	5	2	3	5	2	5	4	5	3	2	0	3	1	1	1	1	4	4	4	2	3	1	4	3	5	5	2	5	1
FR019	0	1	4	3	4	1	4	4	4	5	5	1	2	2	4	3	1	3	2	2	4	5	3	5	1	3	3	4	3	4	5	5	2	1	4	2	2	2	2	3	3	2	4	1	5	3	1	5	2
FR023	4	2	4	5	3	3	3	2	5	5	5	2	4	4	4	4	3	3	3	4	5	3	3	5	4	4	2	5	3	4	4	5	5	2	4	2	2	4	5	4	5	3	4	4	5	4	2	5	3
FR026	5	1	1	3	5	2	3	1	2	2	4	4	2	1	3	1	4	3	2	3	2	1	3	3	5	3	2	4	4	2	3	3	1	3	3	1	4	4	4	3	4	3	2	1	1	2	1	2	2
FR030	5	3	2	4	4	4	3	4	2	3	5	3	5	3	3	5	2	1	3	5	5	5	1	5	1	5	2	3	5	4	4	3	4	1	3	2	3	1	4	2	1	2	2	3	4	2	2	5	4
FR040	4	2	4	5	5	5	4	3	4	3	5	4	4	3	2	5	4	3	3	3	5	2	2	3	4	4	4	2	2	3	4	4	5	3	3	2	4	4	5	4	5	2	3	4	4	2	4	4	3
FR043	5	2	3	1	5	3	2	3	5	2	5	4	3	2	5	4	4	2	2	1	2	1	1	5	3	3	4	2	4	4	5	2	1	4	2	2	3	5	4	4	4	2	3	2	1	4	2	4	5
FR048	5	1	2	5	4	3	1	2	3	3	5	2	4	3	4	4	3	4	1	3	3	5	1	5	1	5	2	4	3	5	2	2	3	2	2	4	2	4	4	2	4	4	1	3	4	5	2	3	5
FR059	5	3	5	4	4	3	5	4	4	3	3	3	4	4	2	5	3	2	1	4	5	3	4	4	2	3	1	4	3	3	2	3	3	2	4	2	1	3	3	5	1	3	2	2	5	4	2	2	2
FR062	4	2	2	1	4	3	1	2	3	4	3	1	4	2	3	5	3	1	1	5	5	3	3	4	1	4	1	5	3	1	4	5	3	2	4	3	4	4	4	5	2	2	3	2	5	1	5	2	3
FR063	5	3	4	5	4	5	3	5	3	5	3	4	3	4	5	5	5	3	3	4	4	3	4	5	4	5	5	5	4	5	4	5	5	4	5	4	5	5	4	4	4	4	4	3	3	3	3	5	3
FR072	5	4	5	1	3	4	4	4	2	5	5	2	1	2	2	3	3	3	5	5	2	1	5	5	1	2	2	3	5	2	3	3	4	1	5	2	2	4	3	2	2	4	3	2	3	4	4	4	4
FR073	5	4	2	5	4	3	2	2	2	4	5	2	4	5	3	4	2	2	3	5	3	3	3	5	4	4	2	5	3	2	3	2	4	3	2	3	2	4	5	5	5	2	4	3	2	3	5	5	2
FR074	4	2	1	2	5	3	2	3	3	4	5	4	3	3	5	2	2	1	4	3	1	3	5	5	1	4	2	4	1	5	4	2	5	1	3	3	1	5	3	4	3	2	4	3	3	2	5	5	4
FR077	4	4	2	2	5	3	5	1	5	2	2	5	4	1	1	1	1	4	2	5	1	2	1	5	4	1	4	2	2	5	4	5	3	2	4	2	1	4	1	2	1	2	3	3	5	5	3	5	4
FR078	3	2	4	2	3	4	3	4	3	1	3	2	2	3	4	5	2	3	5	2	5	5	4	5	2	3	4	5	5	3	2	4	5	3	5	2	3	4	5	3	4	2	2	2	5	4	3	5	2
FR084	5	2	4	3	3	4	1	3	2	2	5	2	4	1	4	3	4	4	4	2	5	3	3	4	2	5	1	5	3	2	4	4	5	1	3	3	3	2	4	3	4	1	2	4	3	5	2	3	1
FR087	5	3	4	3	5	4	3	3	3	5	4	4	5	2	2	3	3	2	4	4	5	4	1	4	2	5	3	3	1	2	5	2	5	2	3	3	4	2	3	5	4	2	1	3	2	5	3	4	4
FR093	2	1	4	2	5	4	3	3	3	2	5	2	4	4	4	3	4	4	5	1	5	1	3	5	2	3	2	5	3	2	5	4	4	2	4	2	5	3	3	4	5	3	3	4	4	3	2	5	2
FR094	4	4	5	4	4	5	3	4	3	4	5	5	5	1	3	5	3	2	5	4	5	2	3	3	3	5	2	5	2	4	5	5	5	1	2	3	2	5	3	4	4	2	3	3	5	3	5	3	4
FR095	5	2	5	5	3	4	3	4	4	5	4	5	4	3	4	4	3	3	3	4	5	4	4	5	3	3	3	5	4	3	3	3	2	2	5	2	3	4	4	3	3	3	3	4	5	4	3	5	4
FR099	5	3	5	5	4	3	4	5	3	3	5	4	5	3	3	5	3	5	5	3	5	4	4	4	3	4	3	5	5	3	5	3	5	3	5	5	4	3	4	3	4	3	2	5	5	5	5	3	1
FR100	5	2	5	3	2	5	3	3	4	3	5	5	5	3	2	5	2	4	3	5	5	4	3	5	3	4	3	3	4	3	5	4	5	2	2	4	2	4	4	2	5	3	4	3	4	5	4	4	3
FR103	5	3	5	3	4	3	4	5	3	5	3	5	4	5	4	3	3	3	2	4	5	4	5	4	5	4	4	5	3	5	5	2	4	5	5	2	3	4	5	4	3	4	4	3	4	4	4	2	3
FR104	4	2	3	3	3	3	3	4	2	3	4	2	4	2	5	5	4	2	5	4	5	4	2	4	3	4	4	4	2	3	3	3	5	2	2	2	3	4	3	4	4	3	3	2	3	4	4	3	1
FR114	2	4	4	3	5	3	5	4	3	4	5	4	5	3	5	5	3	3	4	5	5	5	3	4	5	5	3	4	4	4	4	3	5	2	3	3	2	5	4	5	4	5	4	3	4	5	3	4	2
FR115	3	3	3	4	4	4	4	3	5	3	5	4	3	5	3	5	3	5	3	5	4	4	5	4	3	5	3	4	4	4	4	4	5	5	3	3	5	4	5	3	4	5	4	4	5	4	4	4	4
FR116	3	5	2	5	3	4	5	2	2	4	5	2	3	5	3	1	3	5	3	4	5	2	4	4	2	4	1	4	2	5	5	5	2	1	3	3	3	5	4	3	5	4	4	3	2	3	2	2	3
FR120	5	2	2	4	4	3	3	2	5	2	3	4	5	5	2	5	1	2	4	4	1	3	1	5	3	5	3	5	3	2	2	2	2	1	2	1	5	4	1	5	3	3	1	2	4	3	4	5	3
FR125	4	3	1	3	5	4	2	3	3	3	4	1	2	3	3	4	3	2	3	4	5	1	3	5	3	5	3	4	3	4	5	3	4	2	2	3	2	4	4	2	3	1	2	1	4	2	2	4	2
FR126	5	2	1	3	5	4	3	2	3	5	4	2	4	4	2	4	4	3	3	5	4	2	4	3	3	2	2	5	4	3	4	3	5	3	5	1	3	5	4	3	3	3	2	2	4	3	2	5	4
FR131	5	2	1	2	3	4	4	5	5	4	5	2	2	3	3	1	2	1	1	2	3	2	4	4	2	1	2	3	5	5	1	3	2	2	3	2	1	1	5	1	1	4	4	1	3	5	3	5	3
FR135	4	3	3	4	5	4	3	3	4	5	4	4	4	4	5	5	4	5	5	4	4	4	5	5	3	4	4	5	4	4	4	4	3	2	4	3	5	4	4	4	4	4	4	4	4	3	5	5	4
FR137	4	2	2	5	2	4	5	4	5	3	5	4	3	4	3	5	3	2	1	2	5	5	4	4	5	2	2	3	2	5	2	4	4	1	4	3	1	1	5	4	2	3	1	2	4	2	5	5	3
FR138	4	1	2	2	4	5	5	4	3	2	5	4	2	5	3	3	2	2	2	5	5	4	5	4	4	2	4	5	4	1	3	3	2	1	4	1	2	2	3	4	3	4	2	1	4	2	2	3	4
FR147	5	4	3	4	5	4	5	4	4	4	5	5	3	3	5	5	3	4	5	5	5	3	4	5	3	5	3	5	5	4	4	4	5	2	5	3	2	4	5	3	4	5	3	4	5	4	3	3	5
FR154	3	1	2	2	2	4	2	5	2	5	5	2	1	5	4	2	1	3	3	5	1	3	1	3	2	1	2	5	3	3	2	3	1	1	3	1	2	1	4	1	3	4	5	4	5	4	4	3	3
FR158	4	3	4	3	3	3	2	3	4	4	5	3	2	4	4	4	2	3	3	3	5	3	2	5	2	3	2	4	3	3	3	3	3	3	4	2	3	4	4	4	3	2	3	2	5	3	3	4	3
FR159	5	3	2	3	3	3	4	3	4	4	5	3	5	4	5	5	3	2	4	4	5	2	4	5	4	5	4	5	4	5	4	3	5	3	4	5	3	4	4	5	4	4	5	3	4	4	4	5	3
FR168	4	3	2	3	5	5	4	3	5	3	5	3	3	5	5	3	1	4	4	4	4	2	4	4	3	3	3	4	3	5	4	3	3	2	3	3	2	4	5	4	3	2	4	2	4	2	3	5	4
FR169	5	4	3	4	5	2	3	3	3	4	5	1	3	4	4	5	3	4	3	0	5	3	5	5	3	4	4	4	4	5	4	4	4	3	5	2	4	5	3	3	5	3	4	2	5	2	3	4	4
FR170	5	3	2	5	3	4	4	4	4	4	5	4	4	5	4	5	4	3	3	5	5	4	4	5	4	4	3	5	4	5	5	2	4	3	5	4	5	4	5	3	5	4	5	3	4	4	4	5	5
FR175	5	1	3	3	4	4	2	3	4	2	5	1	3	5	2	5	4	2	4	4	5	2	2	4	1	5	2	5	3	5	5	2	4	2	3	3	3	3	4	4	2	3	4	3	4	3	5	4	1
FR178	5	1	1	4	5	2	4	1	1	3	5	4	5	2	4	5	4	3	3	4	4	2	3	5	3	4	2	5	1	4	5	3	4	1	3	4	1	5	5	4	2	3	1	3	3	2	3	4	1
FR179	5	4	1	5	4	5	4	4	5	0	0	3	5	4	3	2	3	2	3	4	4	3	2	3	4	5	2	5	3	1	5	3	4	2	5	1	3	3	3	3	3	4	3	2	3	2	3	4	5
FR180	5	4	2	3	5	2	2	5	3	4	5	3	4	2	5	3	2	3	3	5	5	1	1	4	3	2	3	3	2	4	5	4	2	1	5	2	2	2	2	4	4	3	2	2	4	2	1	5	3
FR181	5	4	4	4	3	4	5	3	4	5	3	4	5	5	4	5	4	3	4	4	5	4	4	4	4	5	4	5	5	5	5	4	5	3	5	4	5	3	4	4	5	4	5	4	5	3	4	4	5
FR182	5	4	2	3	3	5	2	5	3	4	5	2	1	2	4	0	1	2	5	4	2	0	1	5	2	0	2	3	2	3	3	2	4	1	4	3	4	4	4	4	4	2	4	3	3	2	1	5	3
FR185	1	3	2	2	2	2	2	2	2	2	1	2	3	1	1	1	3	3	3	2	2	1	1	1	3	2	2	1	2	1	1	1	3	4	3	3	2	3	1	2	3	3	1	3	1	1	2	2	1
FR186	1	1	2	1	1	1	3	2	1	2	2	2	3	2	1	1	4	4	3	3	1	4	2	1	4	3	5	1	4	2	2	1	3	4	2	3	4	2	1	4	2	2	2	3	1	3	4	3	2
FR187	5	3	2	4	4	3	3	3	4	5	5	1	4	5	5	5	4	4	5	4	5	4	3	4	2	3	2	5	4	5	3	3	5	1	4	5	2	5	5	3	3	4	4	4	3	3	3	2	1
FR190	5	1	2	2	4	2	2	1	3	2	4	3	2	4	1	3	3	3	2	4	4	2	4	3	1	1	2	3	1	5	4	5	2	1	3	1	4	5	5	2	2	3	4	2	4	3	5	4	1
FR192	5	5	5	5	5	5	5	5	5	5	5	5	5	5	5	5	5	5	5	5	5	5	5	5	5	5	5	5	4	4	5	5	5	4	5	5	5	5	5	5	5	5	5	4	5	5	5	5	5
FR200	4	4	5	3	5	2	3	3	4	3	4	5	5	4	3	4	3	3	3	5	5	3	4	5	2	4	4	5	4	4	5	4	5	1	4	2	5	3	4	4	5	3	2	2	4	5	4	3	2
FR202	4	4	3	4	4	3	3	4	4	3	5	4	5	4	5	4	3	3	4	5	4	4	4	5	3	4	4	4	4	4	5	3	5	5	4	3	3	4	5	4	5	4	4	3	5	3	4	5	3
FR209	4	5	2	5	3	4	2	4	4	3	5	4	4	5	2	3	1	4	2	3	5	3	3	4	2	4	1	5	1	2	4	1	5	2	2	2	2	1	2	5	3	3	3	5	4	2	2	3	3
FR215	5	3	3	5	3	5	4	4	3	4	5	3	5	5	4	4	4	3	3	3	4	3	4	3	4	3	3	4	3	5	4	3	4	3	5	3	3	5	5	3	4	4	4	3	4	3	3	4	4
IR011	5	3	4	5	5	5	4	4	4	5	5	3	4	3	4	4	3	4	4	5	5	4	4	5	3	4	2	4	4	5	5	3	4	2	4	4	3	2	5	4	5	3	4	4	4	4	4	3	3
IR013	4	2	2	2	4	5	4	4	3	4	5	1	5	3	5	2	2	3	4	5	5	4	3	5	4	4	2	4	3	4	4	4	5	3	4	2	5	3	5	3	5	3	2	2	4	4	3	4	4
IR015	5	2	5	5	5	5	4	3	3	5	5	3	4	4	4	4	3	3	5	5	5	5	2	5	2	5	3	3	4	3	5	4	2	2	4	3	3	5	5	4	5	2	4	3	4	3	3	3	4
IR019	5	4	4	4	3	5	5	3	5	4	4	4	3	5	5	5	3	4	5	5	4	3	5	5	4	5	2	5	5	3	5	4	3	3	3	3	4	3	5	5	5	3	5	4	3	5	4	4	3
IR021	4	2	4	4	4	4	4	4	3	3	5	3	5	5	3	5	3	3	3	3	5	4	5	4	3	5	2	5	4	4	2	3	4	2	2	3	4	4	4	3	4	2	4	3	3	5	5	3	3
IR022	5	4	4	5	5	5	4	4	4	4	5	4	5	4	5	4	4	5	5	5	4	5	4	5	4	5	4	5	4	5	5	5	5	4	5	4	5	4	5	4	4	4	4	4	4	4	4	4	4
IR023	5	1	4	5	3	4	4	4	2	2	5	1	1	3	4	1	3	3	4	5	5	5	3	1	2	2	4	2	2	5	2	4	4	4	1	3	2	4	5	1	3	5	3	4	4	3	2	3	3
IR027	5	4	3	5	3	4	4	4	3	4	5	3	4	5	3	4	4	3	4	4	4	4	3	4	4	4	3	5	3	5	4	5	4	3	4	5	5	3	4	4	3	4	4	4	3	4	3	4	3
IR029	5	4	2	5	4	4	5	3	3	2	5	2	3	3	4	4	5	2	4	4	4	4	5	4	4	3	2	4	3	3	2	2	4	4	2	3	2	3	5	3	5	2	4	4	2	4	4	5	1
IR030	3	3	4	3	3	3	2	3	2	2	3	2	3	3	4	4	3	3	3	2	4	3	2	3	2	2	2	2	3	2	3	2	4	2	2	3	3	3	4	2	3	3	2	3	3	3	2	2	2
IR031	5	3	4	3	4	5	2	4	1	5	4	2	5	3	4	4	2	3	4	4	4	4	3	5	2	5	1	5	1	4	5	3	3	2	5	5	1	5	5	3	4	1	2	3	4	4	2	1	4
IR032	5	4	3	5	4	5	4	4	3	4	5	3	5	5	4	5	3	3	4	4	5	3	2	5	3	4	3	5	4	5	0	3	4	5	4	3	2	4	5	4	4	3	5	4	3	3	4	3	3
IR033	4	3	3	1	1	4	4	3	3	2	4	3	3	5	3	4	2	2	3	5	5	5	2	3	1	1	1	4	1	5	3	3	4	1	4	2	4	2	2	2	2	2	2	1	4	1	5	1	4
IR035	5	3	2	1	1	3	3	2	3	5	5	4	3	1	4	5	3	4	4	5	5	5	2	4	3	3	4	3	4	2	5	1	4	1	4	3	3	2	4	2	5	3	5	3	3	3	4	3	4
IR042	5	3	5	5	3	3	3	5	4	2	5	3	5	4	4	4	3	3	4	5	5	5	3	3	3	5	5	4	4	5	5	3	4	2	2	3	4	5	4	3	4	1	5	3	3	4	4	5	4
IR043	5	3	3	4	3	3	4	4	3	2	4	3	5	4	3	3	2	3	5	5	4	4	3	2	4	4	3	3	3	4	4	3	4	2	2	3	3	3	3	3	4	2	4	3	3	3	4	4	5
IR045	5	4	5	5	2	5	3	5	3	5	4	3	5	4	5	5	3	3	5	3	4	5	3	4	3	3	3	3	3	4	3	3	4	3	5	3	4	5	4	3	4	3	3	2	4	3	3	3	3
IR047	5	3	3	4	3	4	4	3	3	4	3	3	4	3	3	3	3	3	5	5	4	5	3	3	3	3	3	3	4	3	5	4	3	3	4	3	3	3	5	4	4	3	3	3	3	4	3	3	3
IR053	4	3	4	3	4	4	4	4	4	3	5	3	5	5	3	4	4	3	4	4	5	5	4	4	4	5	4	3	4	4	3	4	3	3	5	4	4	4	3	3	5	3	3	3	5	4	4	4	4
IR054	5	3	5	5	4	5	5	5	3	4	5	3	4	4	4	4	5	3	4	5	5	5	3	5	3	3	3	5	5	4	5	3	4	3	3	3	4	4	5	4	4	4	4	3	3	3	3	4	4
IR056	5	3	1	4	2	3	3	1	1	2	2	5	3	4	3	4	4	2	2	2	4	4	1	1	2	1	3	4	2	5	5	4	1	2	4	3	4	5	4	4	5	3	3	5	2	5	3	2	1
IR066	4	4	2	3	3	5	3	4	3	4	4	2	5	3	3	5	2	2	5	4	3	4	2	5	3	5	3	5	4	4	3	3	4	2	3	2	4	5	4	4	5	3	3	3	3	3	3	4	3
IR067	5	1	3	2	3	4	2	3	3	2	4	2	4	3	4	2	5	3	4	5	1	5	3	3	1	3	1	4	3	5	4	3	3	1	3	3	3	2	5	4	4	3	3	2	4	5	3	5	3
IR073	5	5	4	5	4	5	5	5	3	3	5	4	4	4	4	3	4	4	5	5	5	5	5	4	5	5	5	5	5	4	4	4	5	4	4	5	5	5	4	3	5	3	4	4	4	4	5	3	3
IR075	5	1	5	4	3	4	4	2	3	3	5	2	4	2	3	3	3	5	4	4	4	4	3	4	1	3	2	3	3	3	2	2	4	1	2	3	1	3	5	4	2	2	1	5	5	3	2	4	1
IR082	5	5	4	4	5	4	4	3	4	4	4	3	5	3	5	5	4	4	4	5	4	5	4	5	3	5	5	4	4	5	5	3	4	2	4	5	3	5	4	4	5	3	4	3	3	3	3	3	5
IR083	5	2	4	3	3	4	4	3	2	5	5	3	2	5	4	3	4	4	4	4	4	4	4	4	3	2	2	3	3	5	5	4	3	4	4	4	4	5	4	5	4	3	5	3	3	4	4	3	2
IR092	1	3	2	2	2	2	4	3	2	2	3	5	4	1	3	2	5	5	4	3	5	3	4	2	3	2	2	4	1	5	5	4	5	3	1	4	3	1	3	1	5	4	1	2	3	3	4	2	1
IR099	5	4	3	4	3	5	1	2	3	3	5	2	4	5	2	5	3	1	4	4	5	4	3	5	3	5	4	2	2	4	4	2	3	2	5	3	5	5	4	5	5	3	5	3	2	5	3	4	4
IT013	5	3	4	5	4	5	4	4	5	3	3	4	3	3	3	5	4	4	5	4	5	4	4	5	5	5	4	4	4	5	5	3	3	4	3	3	3	5	5	4	4	3	5	4	5	4	4	4	5
IT014	5	5	5	4	3	5	3	5	4	4	4	3	4	5	4	5	3	5	5	5	4	5	4	4	4	4	4	5	5	3	5	3	3	3	3	5	5	5	5	4	5	4	3	3	4	3	5	5	4
IT015	4	3	3	4	4	5	3	3	4	3	4	2	3	4	3	5	4	3	4	2	4	5	2	3	5	5	3	2	3	5	2	5	5	3	5	5	2	5	3	4	2	2	2	5	4	4	2	4	3
IT016	4	4	3	3	1	4	5	5	4	1	5	2	2	5	5	3	5	1	3	4	4	2	2	2	3	4	5	4	1	3	1	3	4	1	2	1	1	5	5	4	3	3	3	4	5	4	3	2	3
IT018	2	4	1	1	3	3	4	1	3	4	1	4	1	4	3	1	4	3	1	1	1	1	2	1	3	1	1	1	2	1	1	4	4	3	3	3	3	1	3	3	3	2	4	3	4	1	2	4	2
IT019	5	3	5	4	3	5	2	3	5	4	5	4	5	4	3	4	4	3	3	5	4	4	5	3	4	4	3	5	5	5	5	2	5	4	3	4	3	4	5	3	3	4	4	5	3	3	3	4	4
IT020	3	5	4	5	5	5	3	3	4	5	4	4	3	4	5	5	4	3	3	3	5	4	5	5	3	5	4	4	2	3	5	2	3	3	4	2	4	3	5	3	5	3	5	3	5	3	2	5	4
IT021	5	4	4	5	4	3	3	2	2	3	3	3	4	4	3	3	3	3	4	2	5	3	4	3	2	5	2	4	2	2	5	2	4	3	2	3	2	4	4	2	4	3	3	3	2	3	2	3	3
IT022	5	2	5	5	3	5	2	2	3	2	5	2	3	4	4	3	3	3	4	3	4	4	3	5	2	5	3	5	3	3	3	2	5	2	2	3	3	3	5	3	3	2	2	3	2	3	3	5	3
IT023	5	1	2	2	4	4	3	5	4	3	5	5	5	5	5	3	3	4	5	3	4	5	5	3	4	4	5	5	5	4	4	2	4	5	5	5	5	3	5	5	3	1	5	5	5	5	5	5	5
IT025	4	3	3	3	3	4	1	3	4	1	3	2	2	1	3	2	1	1	3	2	2	2	1	2	2	3	4	5	1	2	3	4	5	1	2	4	3	5	2	3	2	1	3	4	4	1	2	4	3
IT026	5	3	5	4	4	3	1	3	4	3	3	1	4	4	3	5	4	3	5	4	2	5	2	4	2	5	3	4	2	3	5	3	3	3	2	5	4	4	4	4	4	4	5	4	3	3	5	3	5
IT027	5	3	4	5	4	3	3	3	4	3	5	3	5	3	5	5	3	2	4	4	4	3	2	5	2	4	4	4	3	4	4	3	4	2	2	5	3	4	4	4	3	2	5	3	2	2	4	4	5
IT028	5	4	3	4	4	5	4	5	2	2	5	3	4	3	4	5	4	1	5	5	4	4	3	3	3	3	3	3	2	2	4	5	3	2	3	3	1	2	3	4	4	1	4	3	4	2	4	4	3
IT029	3	3	2	2	2	4	2	3	1	2	5	2	5	3	4	4	2	2	4	4	5	5	1	2	3	3	3	5	2	3	4	1	5	2	2	5	3	3	4	5	4	3	3	2	2	3	1	5	2
IT031	5	4	3	5	5	5	3	2	2	3	3	2	5	1	3	4	2	2	3	1	3	4	3	5	2	5	2	1	2	5	1	3	5	5	3	4	2	4	4	4	4	3	1	4	3	2	1	4	5
IT032	5	4	5	5	5	3	2	4	4	5	5	1	5	4	1	3	3	3	5	5	1	4	2	4	3	4	4	4	5	5	5	4	3	4	3	3	4	5	5	3	4	3	5	1	3	5	3	2	4
IT033	5	3	5	5	4	3	4	3	3	3	4	2	5	3	5	5	3	4	5	5	5	5	2	4	3	4	4	4	5	4	5	3	4	3	3	3	2	5	3	4	4	3	4	4	3	3	5	3	4
IT035	5	2	2	3	4	5	3	5	5	4	5	3	3	4	5	4	3	2	5	3	3	3	3	3	2	4	4	2	3	4	4	2	3	2	4	4	3	4	5	4	3	3	4	4	4	3	2	4	5
IT037	2	3	2	2	3	2	3	2	4	3	4	4	3	4	1	2	4	3	3	2	2	4	1	4	1	2	2	3	2	4	5	2	3	2	3	4	2	4	3	1	4	3	1	3	2	2	1	1	1
IT038	4	2	2	5	1	4	2	2	2	3	2	3	4	3	3	5	2	1	4	4	4	4	2	1	4	4	4	4	2	2	4	3	4	2	1	1	3	3	2	2	2	3	4	3	2	3	4	3	3
IT040	3	1	4	4	4	3	4	2	1	4	2	1	4	3	1	5	4	2	3	3	5	3	1	2	5	3	2	3	2	5	3	5	1	4	4	1	4	1	2	2	4	1	5	4	4	3	1	3	3
IT041	5	2	5	3	4	4	2	5	5	4	4	2	2	4	3	5	3	3	3	4	1	2	2	5	3	5	3	5	2	2	4	1	5	4	3	3	4	4	2	3	4	3	5	4	3	5	5	5	1
IT042	5	3	4	5	4	5	3	5	3	4	5	4	4	5	5	5	4	3	5	4	5	3	4	4	3	5	3	5	4	5	5	3	4	3	2	3	4	4	5	3	2	4	4	3	2	4	3	5	4
IT044	4	4	5	5	5	4	4	4	5	5	5	3	5	4	5	4	5	4	5	5	5	4	4	5	5	5	4	5	4	5	4	4	4	4	4	4	4	5	4	4	4	3	4	4	4	5	4	5	4
IT046	3	2	2	2	3	4	1	5	3	1	5	2	3	4	2	3	2	1	3	3	4	4	4	2	1	5	2	4	5	1	4	3	2	1	3	4	3	1	5	3	3	3	4	1	2	1	2	4	5
IT047	4	3	5	5	2	5	4	4	4	2	5	3	3	5	3	5	3	4	3	4	2	5	4	3	4	5	4	2	4	5	4	5	5	2	3	3	4	3	5	5	5	3	4	5	4	4	4	4	3
IT048	4	2	2	5	3	3	2	2	2	3	2	3	4	3	4	5	2	3	4	4	4	4	1	1	4	4	4	4	2	2	4	3	4	2	1	3	3	3	2	2	1	3	3	3	2	3	4	3	3
IT049	1	2	4	3	2	4	1	3	5	4	3	3	2	5	5	2	4	5	4	4	4	4	5	1	2	2	1	5	5	5	4	1	3	5	4	4	3	2	4	4	4	5	4	5	4	4	4	2	2
IT050	4	5	4	3	4	4	3	3	4	4	5	3	4	3	3	4	3	2	4	2	5	4	5	4	5	3	4	4	4	5	4	3	2	5	5	3	5	4	5	2	3	4	4	5	2	3	5	4	3
IT051	5	2	4	4	2	5	5	3	3	1	5	3	4	5	5	3	3	4	2	2	4	3	3	3	3	2	2	5	5	4	3	5	4	3	4	4	1	1	4	5	5	3	3	4	1	1	4	2	4
IT052	4	4	3	4	5	4	3	5	1	3	3	3	5	2	2	1	2	2	3	3	5	4	1	4	2	3	5	3	1	1	1	4	4	2	2	2	2	2	3	1	2	4	4	3	4	1	2	4	3
IT053	5	4	5	5	4	4	3	5	4	4	5	4	2	3	4	5	4	3	5	5	5	5	2	5	5	5	4	5	4	3	3	1	3	4	5	5	1	1	5	4	3	3	4	3	1	3	5	5	2
IT054	5	4	5	3	3	5	4	5	5	4	4	5	3	5	5	5	2	2	5	5	3	5	3	3	4	5	3	5	4	5	5	5	4	4	5	3	3	4	4	3	3	4	5	4	5	3	5	3	5
IT057	5	5	5	4	3	4	4	5	4	4	5	4	4	5	4	4	2	2	4	4	3	5	3	3	4	4	3	5	4	5	5	4	4	4	5	3	3	4	4	3	3	4	5	4	5	3	5	4	4
IT058	5	3	5	5	4	5	4	5	4	4	5	5	5	4	5	4	3	3	5	5	5	5	3	4	4	5	5	5	4	5	5	3	5	4	3	5	4	5	5	5	4	4	4	4	4	4	4	4	4
IT059	4	4	3	4	5	5	2	5	4	3	5	3	4	3	4	3	3	3	3	4	3	4	2	4	3	5	4	3	4	2	4	4	1	4	4	2	2	4	3	3	3	4	4	3	3	4	2	4	3
IT061	2	1	2	4	4	4	4	3	3	5	4	4	2	2	2	5	3	3	4	4	4	5	3	2	1	4	3	5	2	3	3	3	2	1	4	2	3	3	4	3	4	3	3	3	3	2	2	4	3
IT062	2	3	5	5	3	4	2	5	3	2	4	2	2	3	4	5	3	2	4	4	5	5	2	4	2	5	2	5	2	1	3	1	3	4	2	4	4	4	5	2	3	2	4	3	5	4	2	4	2
IT063	5	2	5	5	5	3	1	3	2	2	3	2	5	1	5	5	4	2	3	5	5	2	3	5	2	5	3	5	1	3	4	2	5	2	2	4	3	5	3	3	1	3	4	3	2	5	4	4	4
IT065	3	3	3	3	5	3	4	5	3	3	5	2	3	4	5	3	3	2	5	4	2	5	3	5	3	3	2	4	4	5	4	4	2	3	3	3	4	2	3	3	5	3	5	3	4	2	4	4	4
IT068	5	3	1	5	1	4	3	2	4	1	3	2	3	3	2	3	3	2	4	5	5	5	3	4	1	5	4	4	2	4	5	4	4	2	1	2	2	3	5	2	2	5	3	2	2	1	3	5	3
IT069	5	5	3	4	5	5	4	5	4	4	5	3	4	5	5	5	5	4	5	5	5	5	5	4	5	5	4	5	5	5	4	4	4	5	5	5	5	4	5	4	4	5	5	5	5	5	5	5	5
IT070	5	2	3	4	3	3	3	5	4	4	5	1	4	5	3	4	2	1	4	4	3	2	2	2	2	3	3	2	3	3	3	3	4	2	2	1	1	1	3	1	2	3	4	2	2	3	3	4	4
IT071	5	3	5	5	5	4	3	4	3	5	3	2	5	5	3	4	3	2	5	5	5	4	4	5	3	5	4	4	3	4	4	3	5	3	3	5	4	4	5	4	3	4	4	5	2	3	4	3	5
IT072	5	5	4	5	3	3	5	2	2	5	4	2	5	3	3	5	5	5	4	5	5	2	4	3	3	5	4	3	4	2	4	2	2	5	3	5	3	5	3	4	4	3	2	5	3	4	2	3	3
IT073	5	5	5	4	4	1	2	1	3	4	5	1	1	5	3	3	2	2	4	3	5	4	2	3	2	5	3	4	1	4	4	1	2	2	3	2	3	5	4	3	2	4	3	3	3	4	4	3	1
IT074	4	5	4	4	5	3	5	4	4	5	4	5	5	4	4	4	4	3	4	3	3	5	4	4	3	4	4	5	4	5	5	5	4	5	5	5	5	5	5	4	4	4	5	4	5	5	3	5	4
IT077	5	3	5	4	3	5	4	5	5	4	4	5	4	5	4	5	2	1	5	5	3	5	3	3	4	5	3	5	5	4	5	5	4	5	5	4	4	4	4	3	3	4	5	5	5	3	5	5	5
IT078	5	4	5	3	3	5	4	5	5	4	4	5	3	5	4	5	2	2	4	5	2	5	3	3	3	4	3	4	4	5	5	5	5	4	5	3	3	3	4	3	3	4	5	4	5	2	4	5	5
IT079	4	3	4	4	3	3	1	4	4	5	4	4	5	2	4	2	1	1	4	2	2	1	1	4	4	2	5	1	1	2	3	2	3	3	5	2	1	4	1	4	4	3	1	5	5	5	3	4	3
IT080	1	2	5	1	4	1	1	3	1	3	3	3	1	2	3	2	4	3	5	3	2	3	2	1	4	4	4	5	4	1	4	3	2	5	2	4	4	3	3	1	4	3	2	4	1	4	3	3	5
IT081	5	4	4	5	5	4	3	2	3	3	5	3	5	4	5	5	3	5	5	5	5	5	3	5	4	4	2	4	4	3	5	4	3	3	3	3	4	5	5	5	4	2	5	4	3	3	2	4	4
IT082	5	2	4	5	4	4	4	3	3	4	5	4	4	5	5	5	4	3	5	5	5	5	5	4	2	5	5	4	4	5	5	3	5	3	3	3	4	5	5	5	3	3	5	3	3	4	2	5	3
IT084	5	4	5	5	5	5	4	5	5	3	5	3	5	4	3	5	3	4	4	3	2	5	4	3	3	5	4	3	4	2	2	4	4	3	4	5	3	2	5	4	4	4	3	5	2	5	3	2	4
IT085	3	4	4	5	3	4	1	3	2	2	4	1	5	2	5	5	4	1	5	4	5	5	1	5	1	5	4	2	5	1	4	3	5	2	2	3	4	1	4	3	5	1	2	3	2	5	4	4	5
IT087	5	4	5	5	4	4	3	5	5	3	4	3	4	4	5	5	3	4	5	5	5	3	4	5	4	5	4	3	5	3	5	4	3	5	4	4	3	5	4	3	5	5	3	4	4	5	5	4	4
IT088	5	2	3	3	2	5	3	4	3	4	5	4	4	2	3	5	3	2	5	5	5	4	2	2	5	5	2	4	3	3	5	4	2	4	5	3	4	4	2	3	5	3	4	4	5	3	5	3	4
IT091	5	3	5	5	4	4	2	5	4	3	4	3	5	3	4	5	3	4	5	5	2	4	2	4	2	5	4	3	3	4	5	3	5	3	4	3	2	4	3	4	5	3	4	5	3	4	4	5	5
IT092	5	2	2	5	2	4	3	3	4	3	4	3	4	3	2	4	3	2	4	3	4	3	2	3	3	2	2	4	3	4	4	4	5	2	3	3	4	5	3	4	4	2	5	2	4	4	3	3	5
IT093	5	4	3	4	4	5	5	4	4	3	5	3	5	4	4	4	2	4	4	4	4	4	4	4	4	4	4	5	3	5	4	4	4	4	3	4	4	2	4	3	4	4	4	4	4	4	3	3	5
IT094	5	4	3	5	4	4	3	4	2	3	4	2	5	5	5	1	2	2	4	2	3	4	4	2	4	4	3	4	2	5	2	2	3	4	5	3	2	4	4	3	2	3	5	2	1	1	3	3	4
IT095	5	4	5	3	2	4	4	5	1	2	3	1	5	2	3	3	1	1	5	5	5	1	3	1	2	1	1	4	1	1	1	3	1	1	1	5	3	1	4	5	1	2	4	1	1	1	1	3	2
IT096	5	3	5	3	2	3	4	5	1	3	3	1	4	3	5	3	2	2	5	5	5	1	3	1	2	1	1	5	1	1	1	4	2	1	2	5	3	2	4	5	2	3	5	3	1	1	1	4	5
IT097	4	3	2	5	4	4	1	5	2	3	5	1	3	2	4	5	1	2	5	5	4	2	3	5	3	5	3	3	2	3	5	3	3	1	2	1	2	5	4	3	3	1	4	3	4	1	3	2	5
IT098	5	3	5	4	5	5	4	5	5	4	5	2	5	5	5	4	4	5	4	3	5	2	4	5	4	5	3	1	4	4	3	3	4	3	4	4	4	5	5	4	3	5	5	3	4	4	4	4	4
IT099	5	4	4	4	3	4	4	5	4	4	5	2	4	3	3	4	4	2	5	4	4	4	4	4	4	4	2	4	3	4	4	0	4	2	4	4	5	3	4	4	4	3	4	3	5	2	4	5	5
IT100	5	3	3	5	4	4	5	5	4	5	5	3	5	5	5	5	4	3	5	5	3	5	3	3	4	4	3	3	5	5	5	3	3	3	3	3	3	5	5	5	3	4	5	3	3	4	5	5	5
IT101	5	3	5	5	4	4	3	4	4	4	5	4	5	4	4	4	2	4	5	5	5	3	3	4	3	5	2	4	5	4	5	2	4	3	3	4	3	5	3	4	4	3	5	4	5	3	2	3	4
IT103	5	3	3	5	2	5	2	3	4	5	5	2	3	3	4	5	3	5	5	5	5	4	4	5	3	4	3	5	5	5	5	3	4	3	5	5	3	3	4	3	3	4	3	3	2	4	3	3	3
IT104	5	4	4	5	4	5	5	4	2	2	4	2	5	4	4	5	4	3	5	3	5	5	4	4	3	5	4	3	3	4	5	5	5	4	2	5	5	3	2	3	5	3	5	3	4	4	5	4	5
IT108	5	2	5	4	4	5	3	3	3	4	4	2	5	3	4	4	3	2	4	5	5	4	2	5	3	3	4	5	4	3	4	3	5	3	2	5	2	5	4	4	3	3	4	4	3	3	3	3	5
IT109	4	2	5	4	2	4	1	5	5	4	5	2	4	2	2	5	3	3	5	1	3	4	3	1	1	1	1	3	4	2	4	1	3	2	5	2	3	1	5	2	2	5	2	2	2	2	2	2	5
IT111	5	3	2	3	4	5	2	4	3	1	5	2	5	3	4	4	3	1	4	4	5	4	2	2	2	4	3	4	3	3	3	2	3	3	3	3	4	2	4	2	3	2	5	2	2	3	3	5	2
IT113	5	5	5	4	3	4	3	5	3	2	5	3	4	5	3	4	3	3	4	4	2	3	3	4	4	4	2	2	3	4	2	2	4	3	2	4	3	4	4	3	5	3	5	4	3	3	3	4	5
IT114	5	2	2	4	3	4	3	5	3	1	5	2	1	3	2	3	4	1	1	4	3	4	5	3	3	5	1	3	5	2	5	1	2	4	1	3	3	2	4	2	2	1	4	4	2	1	5	2	3
IT116	5	2	5	4	3	5	3	4	5	4	4	1	4	4	4	4	3	1	3	5	4	5	3	3	2	5	1	4	2	2	3	2	4	3	3	2	3	5	4	2	1	3	2	2	1	2	3	1	4
IT117	5	3	5	5	5	4	2	5	4	4	5	2	5	3	4	5	2	3	5	5	2	5	3	5	2	5	3	3	3	3	5	3	4	3	2	4	2	5	4	4	5	2	3	3	4	5	4	3	5
IT119	3	4	5	4	4	3	5	4	4	5	3	3	4	5	4	3	4	3	5	4	3	3	4	4	4	4	3	4	5	4	3	3	4	3	4	4	3	5	5	5	4	4	5	5	4	3	3	4	4
IT120	5	3	4	4	2	3	2	3	4	5	5	3	5	4	4	3	3	3	5	5	5	5	3	3	3	4	3	4	4	4	3	4	5	3	3	4	5	5	5	3	4	3	3	3	2	4	3	4	4
IT121	5	3	5	5	5	4	5	5	4	4	4	3	4	5	2	4	3	4	4	4	3	4	4	4	5	4	4	4	4	4	5	4	5	4	4	3	4	4	3	4	3	5	4	3	4	4	2	5	5
IT122	5	3	3	5	4	5	3	3	3	3	5	2	5	3	5	5	5	5	5	5	5	4	3	5	5	5	5	5	4	5	5	4	4	2	4	4	5	5	5	5	4	3	3	2	4	5	3	4	5
IT123	5	5	4	5	4	5	5	5	5	4	5	5	5	5	5	5	5	3	5	5	3	5	4	5	5	5	5	5	5	4	4	4	5	4	4	4	4	4	5	5	5	4	5	4	5	4	3	2	5
IT124	5	4	5	4	4	5	5	5	4	5	5	5	4	5	4	5	5	4	5	5	5	4	4	5	3	4	4	5	5	5	5	5	4	3	5	5	5	4	5	5	5	4	5	4	5	5	5	5	5
IT125	4	2	5	3	4	5	5	4	4	3	4	5	3	2	5	4	4	3	5	3	4	3	2	5	3	4	4	5	5	4	3	3	4	3	4	4	3	5	5	3	3	5	5	4	3	2	4	4	3
IT126	5	4	5	4	4	5	5	5	5	5	5	5	4	4	5	5	4	4	5	5	5	5	5	5	4	5	4	4	5	5	5	5	5	4	5	5	4	4	5	4	4	5	5	5	4	4	4	5	5
IT127	4	3	4	4	5	5	5	3	3	4	4	3	3	4	4	3	3	3	4	3	3	4	5	5	4	4	3	3	4	5	3	4	4	3	4	4	5	3	5	5	4	4	4	4	5	5	4	4	4
IT128	5	4	3	4	2	3	4	5	3	4	5	4	4	4	3	3	4	4	4	4	4	3	3	4	4	4	4	3	4	4	4	3	2	4	4	4	3	4	4	4	3	2	4	3	3	3	2	3	3
IT129	3	4	3	4	3	3	5	4	4	4	3	5	5	5	5	3	5	5	5	5	5	5	5	5	5	5	5	5	5	5	5	5	5	5	5	5	5	5	5	5	5	5	5	5	5	5	3	5	5
PT010	5	2	5	4	3	4	4	2	5	3	4	3	4	4	4	3	5	4	4	5	4	5	3	3	3	4	4	3	5	5	5	2	4	5	2	4	3	5	5	4	4	5	4	2	2	3	4	4	4
PT011	5	4	5	4	5	5	4	4	4	4	5	3	4	4	4	4	4	5	4	5	5	4	4	5	4	5	4	5	4	5	5	4	5	5	4	3	4	5	4	4	5	4	4	4	4	4	4	4	4
PT012	4	2	2	2	4	1	1	4	1	4	5	5	4	3	3	4	4	3	4	5	1	3	1	4	4	4	4	3	3	5	5	5	3	4	3	3	3	4	4	3	4	5	4	3	4	5	5	5	4
PT013	5	4	3	4	5	5	3	5	5	5	5	5	3	5	5	5	3	5	5	5	1	5	4	5	4	2	1	5	5	5	5	5	2	1	5	1	5	5	5	5	5	2	2	5	4	1	5	5	5
PT014	3	3	3	3	3	3	3	3	3	3	3	3	3	3	3	4	4	2	2	2	2	2	2	4	4	3	5	3	5	3	3	3	1	2	4	3	3	1	2	3	3	3	3	3	3	3	3	2	2
PT015	5	4	1	3	1	1	2	2	2	1	1	4	2	4	3	2	2	2	1	1	1	1	5	1	3	2	2	2	1	4	1	2	1	1	1	1	1	1	1	1	1	1	1	2	1	1	1	1	2
PT016	5	4	3	5	5	5	4	4	4	4	4	4	5	4	4	4	4	4	4	5	4	4	4	4	4	4	4	4	4	4	2	3	3	3	4	3	4	4	4	4	4	4	3	3	3	3	4	4	4
PT017	5	3	5	5	4	5	4	3	5	3	4	4	5	5	4	3	5	5	5	5	4	4	5	3	3	5	4	5	4	5	5	3	5	4	5	5	4	5	5	5	5	4	4	5	5	5	4	5	4
PT018	5	4	3	5	5	5	4	4	4	4	4	4	5	4	4	4	4	4	4	5	4	4	4	4	4	4	4	4	4	4	2	3	3	3	4	3	4	4	4	4	4	4	3	3	3	3	4	4	4
PT019	4	4	5	5	5	5	5	5	5	4	5	5	5	5	5	5	5	5	5	5	5	5	5	5	5	5	4	4	5	5	5	5	5	5	5	5	5	5	5	5	5	5	5	5	5	4	4	5	5
PT020	3	3	2	5	4	3	3	4	3	3	4	3	4	4	4	4	4	3	5	4	4	5	3	4	3	4	5	5	4	4	5	3	5	4	5	4	4	3	3	3	4	3	3	3	4	3	5	4	3
PT021	5	3	5	5	5	5	5	5	5	5	5	4	4	5	5	5	4	4	5	5	5	5	5	4	4	5	4	5	5	5	4	4	5	4	5	4	4	5	5	4	4	4	5	4	4	4	4	5	4
PT022	5	4	4	5	5	4	3	5	5	4	5	4	4	5	5	5	5	4	4	4	4	5	5	4	4	5	4	4	5	5	4	4	3	4	4	4	4	4	4	4	4	5	5	5	4	5	4	4	3
PT023	5	5	4	5	5	5	5	5	5	5	5	5	5	5	5	5	5	3	5	5	5	5	5	1	5	5	5	5	5	5	5	5	5	5	5	5	5	5	5	5	5	5	5	5	5	5	5	5	5
PT024	3	4	5	5	3	4	4	3	2	3	4	1	5	1	1	4	4	5	5	5	3	4	2	2	1	5	4	2	2	4	5	3	4	4	3	4	5	4	4	5	5	5	4	5	4	5	5	4	4
PT025	5	4	4	4	5	4	5	4	5	5	5	4	4	5	5	5	5	5	5	5	5	5	4	4	4	4	4	5	5	4	5	4	4	4	4	5	5	5	4	4	5	5	4	4	4	4	4	5	4
PT026	5	4	5	5	4	5	4	5	5	5	5	5	5	5	5	5	5	5	5	5	5	5	4	5	4	5	5	5	5	5	5	5	5	5	5	5	5	5	5	5	5	5	5	5	5	4	4	5	4
PT027	4	5	4	4	5	5	5	5	5	5	5	5	4	5	5	4	4	4	4	4	4	4	4	5	4	5	4	5	4	4	1	4	4	4	4	4	4	4	5	4	4	5	4	3	4	4	4	5	4
PT028	5	4	4	4	5	5	2	4	4	4	4	3	5	5	5	4	4	4	5	5	4	5	4	5	5	5	5	5	4	5	5	5	5	4	4	4	4	4	5	4	5	4	5	5	4	3	3	5	5
PT029	4	3	5	4	5	5	5	4	4	5	4	5	4	4	4	4	3	4	4	4	4	3	3	4	4	4	4	3	4	5	5	5	5	4	4	5	4	5	5	5	4	5	5	5	4	5	4	5	5
PT030	5	5	5	5	5	5	5	5	5	5	5	5	5	5	5	5	5	5	5	5	5	5	5	5	5	1	5	5	3	5	5	5	1	5	5	5	5	5	5	5	5	5	5	5	5	5	5	5	5
PT031	4	3	5	5	4	5	5	5	4	4	5	4	5	4	4	4	4	3	4	4	4	4	3	3	3	4	4	4	4	5	5	5	5	4	4	5	4	5	5	5	4	5	5	5	4	5	4	5	5
PT032	5	4	5	5	4	4	4	5	4	5	4	4	4	4	5	5	4	4	5	4	5	4	5	4	5	4	4	4	5	5	4	5	5	4	3	5	4	5	4	5	5	4	5	4	5	5	4	5	4
PT033	3	3	3	3	3	3	3	4	3	4	4	4	3	4	4	4	3	3	4	4	4	4	3	4	3	3	3	3	4	3	4	4	4	2	2	4	2	4	2	5	3	4	2	5	2	4	2	3	2
PT034	5	5	4	4	4	5	4	5	5	5	5	4	5	4	4	5	5	4	5	5	4	5	4	5	4	5	5	5	5	5	5	4	5	5	5	3	4	5	5	5	5	3	3	4	4	4	3	5	3
PT035	5	4	5	5	4	4	4	5	4	4	5	4	4	5	5	5	4	4	4	4	4	4	4	3	4	5	3	4	3	4	5	4	4	3	5	4	3	4	5	5	5	4	4	4	5	4	4	5	5
PT036	5	5	4	4	4	4	4	4	4	4	4	4	5	5	5	5	5	4	4	5	4	5	4	4	5	4	5	4	4	4	5	4	5	1	4	4	4	4	5	4	4	5	4	4	4	4	5	4	4
PT037	5	3	5	5	5	4	4	4	5	5	5	5	5	5	5	5	5	4	5	5	5	5	5	5	5	5	5	5	5	5	5	4	5	3	4	4	4	5	5	5	5	5	5	4	5	4	5	5	5
PT038	5	3	5	5	5	4	4	4	5	5	5	5	5	5	5	5	5	4	5	5	5	5	5	5	5	5	5	5	5	5	5	4	5	3	4	4	4	5	5	5	5	5	5	4	5	4	5	5	5
PT039	5	5	5	5	4	4	5	1	4	4	5	5	1	3	5	1	4	3	5	5	5	4	4	1	5	1	3	5	4	5	5	4	3	1	5	3	3	3	4	5	3	5	4	5	5	4	3	4	3
PT040	5	5	4	4	4	5	4	4	4	5	5	3	3	5	4	4	3	3	5	5	5	4	4	4	3	5	4	4	5	3	5	3	3	3	5	3	3	4	4	3	3	3	3	3	5	4	2	5	3
PT041	5	3	4	3	5	4	4	3	3	3	5	5	5	3	5	3	3	3	3	3	3	5	3	4	3	4	4	4	5	5	5	4	4	4	4	4	3	5	5	4	5	5	5	4	5	5	5	5	5
PT042	5	5	5	5	5	5	5	5	5	5	5	5	5	5	5	5	5	5	5	5	5	5	5	5	5	5	5	5	5	5	5	5	5	5	5	5	5	5	5	5	5	5	5	5	5	5	5	5	5
PT043	5	5	4	5	5	5	5	4	4	4	5	3	5	4	4	3	3	3	5	5	5	3	3	5	3	3	4	4	4	5	5	3	5	5	4	5	5	5	5	5	5	4	4	4	5	4	5	5	4
PT044	5	4	5	4	5	4	2	5	5	5	5	4	5	4	4	4	5	4	1	5	5	5	4	1	4	5	5	5	5	3	4	1	4	4	4	4	5	4	5	1	3	4	4	1	5	5	1	4	5
PT045	5	5	3	5	5	5	5	5	5	3	5	5	4	5	5	5	3	4	3	5	4	5	5	5	4	5	4	5	5	5	5	5	3	3	4	1	3	4	4	4	4	5	5	5	4	3	3	5	3
PT046	4	4	3	3	4	2	4	4	3	2	4	3	3	4	4	4	3	2	3	3	2	2	2	3	4	3	3	3	4	4	3	2	3	2	3	2	2	2	3	3	3	3	4	2	3	2	2	3	2
PT047	5	5	3	5	5	5	4	5	5	5	5	5	4	5	5	5	5	3	3	4	2	3	3	3	5	3	3	3	3	5	5	3	2	2	3	3	2	3	3	3	3	3	3	3	3	3	3	4	4
PT048	5	3	5	5	4	4	4	5	5	4	5	4	4	4	5	4	4	4	4	4	5	4	4	5	3	5	4	4	5	5	5	4	4	5	4	3	4	5	5	4	5	5	4	4	5	4	4	5	4
PT049	5	3	5	5	4	4	4	3	3	3	4	3	4	3	4	4	4	3	5	5	5	4	3	4	3	3	4	4	4	5	5	4	5	3	5	4	4	5	5	4	5	4	4	4	5	4	4	3	5
PT050	5	3	5	4	3	5	5	5	5	5	5	1	5	5	5	5	5	3	5	5	5	5	5	5	3	4	3	4	4	5	5	5	5	4	4	5	4	4	5	5	4	3	5	5	5	3	2	4	4
PT051	5	3	3	3	5	4	5	5	4	5	5	4	5	4	5	4	3	3	5	5	5	4	3	3	5	4	5	5	5	3	5	3	5	3	3	5	4	3	5	3	5	5	4	4	3	4	2	5	4
PT052	5	3	5	4	3	5	5	3	2	2	2	3	3	3	3	2	2	3	4	4	5	5	3	5	2	3	2	4	2	5	5	4	3	3	5	5	5	5	4	5	5	5	3	4	5	3	5	5	5
PT053	5	3	4	4	4	4	3	4	4	4	4	3	3	4	3	3	4	3	3	4	3	4	3	3	3	3	3	3	4	4	4	3	3	3	3	3	3	3	4	3	3	3	3	3	3	3	4	4	4
PT054	4	3	2	5	5	3	3	4	5	4	3	4	2	5	4	5	5	3	4	4	3	4	4	3	3	3	3	3	4	5	4	3	3	3	4	4	4	4	4	3	4	4	4	3	3	4	3	4	3
PT055	4	1	2	1	1	1	3	5	2	2	2	2	2	1	2	2	2	1	2	2	2	2	2	2	2	1	1	1	1	1	2	2	1	2	5	2	1	2	2	2	2	1	2	1	5	1	2	2	2
SL010	5	2	5	5	5	5	5	3	3	3	4	3	4	4	4	5	3	5	5	5	5	5	5	5	4	5	5	5	2	5	5	2	4	5	2	4	4	5	4	3	4	5	4	3	2	2	4	5	4
SL011	5	4	2	4	5	4	4	5	4	4	5	4	4	5	4	4	4	3	4	4	3	4	2	4	4	4	3	5	4	5	3	5	4	4	5	2	3	3	5	4	5	4	5	4	4	3	3	4	5
SL012	4	3	3	5	4	3	2	3	4	5	4	3	5	5	5	5	3	3	5	5	5	4	3	5	4	4	4	5	4	4	4	4	5	4	4	2	5	5	4	4	4	3	5	4	3	3	4	2	4
SL014	5	3	3	4	5	5	4	3	2	3	4	3	4	5	3	3	4	3	5	4	5	5	4	5	4	5	2	5	3	2	4	2	2	5	2	2	4	5	3	2	5	4	4	3	2	1	3	4	5
SL015	5	2	2	2	4	3	2	3	2	3	3	4	4	2	5	4	3	3	5	5	5	4	1	4	3	5	3	4	2	4	3	1	2	4	3	3	2	3	4	4	4	2	3	3	2	2	2	3	2
SL017	5	3	4	4	5	5	4	4	3	5	4	2	5	4	5	4	3	3	5	5	3	5	3	4	4	5	4	4	4	5	5	4	4	5	3	4	3	5	4	4	4	3	5	3	5	3	4	4	4
SL018	4	1	2	2	1	5	2	3	2	4	2	1	2	2	2	4	3	1	4	3	4	4	2	3	1	2	3	1	3	3	2	1	2	1	4	1	3	5	4	1	3	2	3	2	1	1	3	3	4
SL025	3	5	3	4	2	5	1	2	4	2	4	3	4	2	4	3	4	2	2	3	2	5	1	2	1	5	3	3	2	4	5	4	4	5	3	2	2	4	5	5	3	4	1	2	4	5	3	3	5
SL026	5	3	2	5	2	3	4	5	4	4	4	3	5	2	4	4	2	4	5	5	4	3	2	5	3	3	3	5	4	5	5	3	2	2	4	3	3	4	4	2	4	5	4	3	3	2	2	4	2
SL027	4	2	3	4	4	5	3	3	3	4	5	3	4	4	4	3	4	2	4	4	3	3	4	4	2	2	4	4	3	5	5	3	3	4	4	3	4	4	5	3	4	3	3	3	3	4	2	5	4
SL028	5	4	4	3	4	4	4	3	3	5	4	3	5	5	4	3	3	3	4	3	5	3	3	5	4	2	4	4	4	5	4	3	5	5	5	2	3	4	4	5	4	4	5	3	3	4	3	3	5
SL029	4	3	3	3	4	5	3	3	4	5	5	4	4	4	5	2	4	5	2	5	5	2	2	3	4	5	3	5	2	5	5	3	4	3	5	5	5	4	3	4	5	3	5	3	3	4	2	5	2
SL033	5	4	3	5	2	4	4	3	2	2	1	3	5	2	4	3	3	4	4	4	2	2	2	4	2	3	1	3	3	3	4	2	5	1	3	2	2	3	4	3	3	3	4	3	1	1	3	2	2
SL035	5	5	3	4	3	3	5	5	4	5	5	5	4	5	4	4	4	2	5	3	4	4	4	5	3	4	3	5	4	4	5	4	3	5	3	4	3	4	4	4	3	3	5	3	4	3	2	5	5
SL036	4	4	4	3	2	4	4	4	4	3	2	3	3	2	4	4	4	1	4	3	4	5	3	2	4	2	2	5	3	3	2	4	3	4	2	2	2	2	3	2	1	3	3	4	3	4	1	3	3
SL037	5	3	4	5	4	5	5	4	5	4	5	4	5	5	4	4	3	5	5	5	5	5	5	5	4	4	4	4	5	5	4	4	5	4	3	4	5	5	5	5	4	4	5	5	5	4	5	5	5
SL039	5	5	5	4	4	5	5	4	5	5	5	5	4	5	4	5	4	5	5	4	5	5	5	5	5	4	4	5	5	5	4	5	4	5	5	5	5	5	5	5	5	4	5	5	5	4	4	5	5
SL043	5	2	3	3	4	5	2	5	3	5	3	2	2	3	3	2	4	2	4	5	5	4	3	5	2	3	3	5	4	4	4	2	2	5	5	2	4	3	4	4	4	5	5	2	3	2	3	5	3
SL048	4	3	2	4	4	3	2	5	3	2	3	3	3	3	4	2	3	3	3	4	4	5	5	3	3	3	2	5	4	2	4	2	3	4	2	5	2	4	3	3	4	3	2	1	3	2	2	4	3
SL049	5	5	5	5	5	5	5	5	5	4	5	4	5	5	4	4	4	3	5	5	5	5	3	3	4	4	4	5	5	5	5	4	5	4	4	3	5	5	5	4	5	4	5	4	4	4	4	5	4
SL050	5	5	5	5	4	5	5	5	5	4	5	5	5	4	4	4	4	4	5	5	4	5	4	4	4	5	4	5	4	5	5	4	5	4	4	4	4	4	5	4	4	4	5	4	5	5	5	5	5
SL051	5	3	2	5	4	4	4	5	3	4	4	4	5	3	5	3	1	4	5	5	4	5	2	5	2	3	4	5	2	5	5	3	3	3	3	1	3	4	4	2	3	3	5	2	2	2	2	3	4
SL055	3	5	4	3	5	4	4	4	3	3	3	3	5	5	3	4	3	3	5	5	5	3	3	4	5	3	5	3	3	3	4	3	3	5	3	3	5	4	5	3	5	4	5	5	5	3	3	4	3
SL059	5	1	2	4	4	3	4	3	4	3	3	4	5	4	4	2	1	1	5	3	1	2	2	4	1	4	3	5	4	3	3	2	5	1	2	4	4	1	4	3	2	2	3	4	1	1	2	3	4
SL061	5	5	4	4	3	4	4	5	4	4	4	5	4	4	4	4	4	2	4	3	4	5	4	5	5	4	4	4	5	4	5	3	3	4	4	3	5	5	5	3	5	3	5	5	5	4	3	5	5
SL062	5	5	3	4	4	4	4	5	4	5	5	5	5	3	5	3	3	3	4	4	4	4	5	4	3	3	3	5	3	5	5	5	4	3	5	3	4	4	4	5	3	5	4	4	3	3	5	5	3
SL063	5	4	4	3	4	4	4	4	3	4	5	2	5	5	3	5	4	5	5	4	5	4	3	4	4	3	5	4	4	5	5	4	5	5	4	4	3	5	4	4	5	4	5	5	4	4	5	5	4
SL065	5	1	5	3	4	5	5	4	5	5	5	3	5	5	4	4	3	4	4	4	5	3	5	5	3	5	3	4	4	3	3	3	4	4	4	4	4	4	5	4	4	5	5	3	3	5	3	5	1
SL069	5	3	4	4	3	5	4	5	4	5	5	3	3	5	4	3	3	2	4	4	5	5	4	5	2	4	2	5	4	2	2	3	2	2	3	3	4	2	3	4	4	2	4	2	5	5	3	5	2
SL074	5	3	5	5	4	4	3	3	3	5	4	3	5	3	3	3	3	4	4	4	5	4	3	5	3	4	4	3	4	4	4	3	4	5	5	3	4	5	5	3	3	4	4	3	5	3	4	5	4
SL075	4	4	4	4	3	4	5	5	4	4	5	3	4	4	4	3	4	4	5	5	4	4	4	4	4	4	5	4	3	4	4	4	4	4	4	3	3	4	4	4	4	5	5	4	4	4	4	4	4
SL076	5	4	5	4	3	5	4	4	4	4	5	4	5	4	4	5	4	4	5	5	5	5	4	4	4	4	4	4	4	5	4	3	4	4	4	4	4	4	5	4	4	4	5	4	4	5	5	5	5
SL080	5	3	1	4	2	4	2	2	3	3	5	5	2	5	4	5	2	1	4	4	4	4	1	5	5	1	1	4	5	3	2	2	1	1	2	1	3	5	4	2	5	3	5	1	3	1	2	4	5
SL081	4	1	3	4	2	4	4	4	4	4	4	3	4	5	4	5	4	1	5	2	3	4	3	5	1	4	2	2	1	4	5	1	2	5	1	2	5	1	5	4	5	5	5	3	4	1	3	1	1
SL083	5	5	4	4	5	2	4	5	4	4	5	4	3	5	3	5	2	3	5	5	5	2	3	4	5	5	4	5	3	4	5	4	3	4	4	3	3	4	5	3	4	3	4	4	5	4	3	5	4
SL086	5	5	3	4	5	5	4	4	5	4	5	2	4	5	5	3	3	3	4	5	3	4	4	4	2	4	5	4	3	5	5	3	3	4	4	4	4	5	5	3	4	3	5	3	4	1	4	5	5
SL087	5	2	3	4	4	5	2	4	3	2	5	3	1	4	4	4	4	4	5	5	4	4	2	3	2	3	3	5	2	5	5	4	4	2	1	3	5	4	5	4	5	4	5	2	4	3	4	5	4
SL090	3	4	2	4	2	5	5	1	3	4	1	5	1	5	5	2	1	3	4	4	4	5	2	5	5	4	3	2	4	1	4	2	4	3	4	1	2	1	5	3	2	3	1	4	1	4	2	2	2
SL091	5	1	4	5	2	4	2	1	4	4	1	1	5	3	2	4	3	4	5	3	4	3	3	4	3	2	5	4	1	5	4	2	1	4	1	2	4	5	4	3	2	3	3	2	2	4	4	3	3
SL092	5	4	4	5	4	4	3	5	3	3	4	3	5	5	5	5	4	4	5	5	5	4	4	3	5	4	4	4	3	4	4	3	5	5	3	5	3	5	3	4	4	4	5	3	4	3	4	3	4
SL096	5	4	4	4	3	5	4	5	4	5	5	4	4	3	3	3	4	4	4	4	4	4	3	5	3	4	5	4	5	4	4	3	5	5	5	4	4	5	5	3	4	5	4	3	4	5	4	5	5
SL097	3	4	3	4	2	3	3	3	3	3	4	3	3	5	4	4	3	3	5	3	5	3	3	3	4	5	4	5	2	4	5	4	3	3	3	4	4	4	3	4	4	3	4	4	4	4	3	4	3
SL098	4	4	5	5	4	5	3	3	3	5	3	4	5	3	4	3	5	5	4	5	1	4	2	4	2	5	3	4	4	5	5	2	3	5	3	2	4	3	2	4	4	5	5	1	4	2	3	4	5
SL105	4	1	5	3	3	2	4	3	5	5	4	4	2	3	5	5	4	4	4	5	5	1	2	3	4	4	5	3	2	4	5	4	4	4	4	5	3	5	3	5	5	5	3	2	3	5	3	3	4
SL107	5	3	3	3	5	3	5	3	3	2	4	4	5	5	3	2	4	4	5	3	2	5	5	5	5	5	3	3	3	4	5	4	4	4	3	4	4	3	4	4	4	4	5	3	4	5	5	5	5
SL108	4	4	3	5	3	5	3	5	4	3	5	5	5	5	4	3	4	4	5	5	5	5	3	5	3	5	3	5	4	4	5	3	3	4	3	4	3	5	4	3	4	3	4	4	4	4	5	4	5
SL109	5	5	5	3	4	3	5	3	3	5	4	2	4	4	4	4	5	2	5	4	5	3	3	3	4	2	3	4	3	4	4	3	3	5	5	4	4	4	4	4	4	3	5	3	3	2	3	3	4
SL111	5	3	4	5	3	4	3	3	5	5	5	4	4	4	3	4	3	5	5	5	4	5	4	3	4	4	5	4	4	3	5	3	3	4	5	4	4	4	5	4	4	4	4	4	5	3	3	5	4
SL112	5	5	4	4	5	5	4	3	3	5	5	3	4	4	4	4	5	4	5	5	5	5	3	5	4	5	4	5	4	5	4	3	5	5	5	4	4	4	5	4	4	4	4	5	5	5	4	5	5
SL113	4	3	3	4	4	4	4	4	4	4	5	3	3	4	4	4	4	4	4	5	5	4	3	4	4	4	4	5	4	4	5	5	3	5	4	4	4	4	5	4	4	5	4	4	5	4	5	4	5
SL114	5	3	5	5	4	4	4	4	4	4	5	3	5	5	4	4	4	5	5	5	4	5	4	4	4	4	5	4	4	4	5	4	5	5	4	4	5	3	4	4	4	5	4	4	4	5	4	4	4
SL115	4	3	3	4	3	4	4	5	4	3	5	3	5	4	4	3	4	4	5	5	5	5	3	4	4	3	4	4	3	4	4	4	4	5	3	3	3	5	4	3	5	3	5	3	4	3	5	5	4
SL116	5	3	4	4	3	4	2	4	4	4	5	3	5	5	4	4	4	3	5	5	3	4	5	4	4	3	4	3	4	5	4	3	4	3	3	4	4	5	5	4	4	4	5	3	4	3	3	4	4
SL117	5	4	5	5	5	5	4	5	5	5	5	3	5	5	5	5	5	5	5	5	5	5	4	5	4	5	5	5	5	4	5	5	5	4	5	5	4	5	5	5	5	5	5	5	5	5	5	4	5
SL118	5	4	4	5	5	5	5	4	5	5	5	5	5	5	5	5	4	5	5	5	5	5	5	4	5	5	4	5	5	5	5	5	4	5	5	5	5	5	5	5	5	5	5	5	5	4	5	5	5
SL119	4	4	5	5	3	5	3	3	4	5	5	4	5	5	4	4	5	4	4	5	5	4	3	3	3	5	4	5	4	5	4	4	5	3	4	3	3	4	4	3	3	5	4	3	4	4	5	4	5
SL120	5	4	5	5	4	5	5	5	4	5	5	3	5	5	5	5	5	4	5	5	5	5	4	4	5	5	4	5	4	4	5	5	5	3	4	4	5	5	5	4	4	5	5	4	5	5	5	5	5
SL121	5	4	3	5	5	5	4	4	4	5	5	3	4	5	5	5	4	5	5	5	5	5	5	5	5	5	3	5	5	5	5	4	4	5	4	4	5	5	5	5	5	3	5	5	4	4	5	5	5
SL122	5	3	4	5	5	4	4	4	4	4	4	4	5	4	4	5	4	4	5	4	4	5	4	5	5	4	5	5	4	5	4	5	4	4	4	4	4	5	5	4	5	4	5	3	4	4	4	4	5
SL123	5	2	2	3	4	5	5	5	5	4	5	1	4	5	3	4	3	4	5	4	3	3	5	3	2	3	3	5	5	5	3	4	2	2	5	2	3	3	5	3	3	4	3	2	4	3	2	5	4
SL124	5	3	4	5	4	4	3	3	3	5	3	4	4	4	3	4	2	4	3	4	2	3	4	4	2	4	4	5	1	4	5	3	3	4	5	2	3	5	4	3	4	5	4	2	4	1	4	5	5
SL125	5	3	3	5	4	4	4	3	3	4	4	4	5	5	4	4	2	3	5	5	4	4	4	5	4	5	5	4	3	5	5	4	3	3	3	3	3	5	4	3	5	3	5	4	5	2	2	5	4
SL138	3	2	3	5	3	5	3	2	3	5	4	2	4	2	3	4	2	2	4	3	2	3	3	3	2	2	4	3	3	4	2	2	5	5	5	1	4	3	3	4	5	4	3	4	5	3	5	5	1
SL139	5	5	4	4	4	4	4	4	4	4	4	4	4	5	4	5	4	4	5	5	4	5	4	5	4	5	4	4	4	4	5	4	4	5	4	4	4	5	5	4	5	5	5	5	5	4	5	5	5
SL140	5	5	5	5	5	5	4	5	5	5	5	3	5	5	5	4	3	5	5	5	5	5	4	5	5	5	5	5	4	5	4	5	5	5	5	5	5	5	4	5	5	5	5	5	5	5	4	5	3
SL141	5	4	5	5	5	4	4	4	5	4	5	2	5	5	5	4	5	4	5	5	5	5	5	4	4	4	4	4	5	4	5	4	5	5	4	4	4	4	5	5	5	4	5	5	5	5	4	4	4
SL142	4	2	3	4	2	4	2	2	4	3	3	2	2	2	3	2	2	4	3	4	2	4	2	2	3	4	2	5	3	3	3	2	3	4	3	3	2	4	3	3	3	2	2	3	2	2	4	4	5
SL143	5	4	5	5	4	5	5	5	4	5	5	5	5	5	4	4	5	5	5	5	5	5	4	5	4	5	5	5	5	5	5	4	5	4	5	5	5	5	5	5	5	4	5	5	4	5	4	5	5
SL144	5	4	2	3	4	4	3	3	3	2	5	2	2	2	4	4	2	3	2	4	2	2	3	2	2	4	3	3	3	4	4	2	2	4	4	2	3	4	2	3	2	2	4	2	2	2	3	5	3
SL146	5	4	5	4	3	5	5	4	4	3	5	5	4	5	4	5	3	4	5	4	5	4	4	3	5	3	4	4	3	4	5	3	5	5	5	5	4	5	5	3	5	4	5	4	5	5	4	5	4
SL147	5	4	3	3	5	3	4	5	5	5	5	3	3	5	4	4	3	5	5	4	4	4	4	5	3	4	4	5	3	5	5	4	5	5	3	3	3	5	4	3	4	5	4	4	4	4	3	3	3
SL148	5	3	3	3	5	4	3	4	3	3	3	4	3	4	4	5	3	3	4	5	3	5	3	4	2	5	3	5	4	4	5	3	2	3	5	2	4	4	5	4	5	3	4	4	3	4	3	3	4
SL150	4	3	4	3	3	5	5	4	4	3	5	3	4	5	3	4	4	3	4	4	4	5	3	4	4	5	3	5	4	4	3	4	3	3	5	2	3	3	5	4	4	5	5	3	3	3	2	4	4
SL153	4	2	4	4	4	5	2	2	5	3	3	5	2	4	3	5	3	3	5	4	5	5	3	5	2	5	3	5	4	5	5	2	3	3	5	2	3	5	4	5	4	2	4	4	3	3	4	4	4
SL154	4	5	4	5	4	3	3	3	5	4	4	5	3	5	4	5	3	3	3	4	4	5	5	4	3	2	3	4	5	5	3	3	4	4	3	5	4	4	3	3	3	5	5	3	3	2	4	5	4
SL155	5	3	2	5	3	5	5	4	4	4	5	3	5	3	5	2	4	4	3	4	4	4	3	5	3	4	2	4	4	3	3	3	3	2	5	5	3	5	5	3	4	5	5	5	3	3	3	4	4
SL156	4	3	2	5	5	4	3	4	1	3	4	2	1	1	2	2	3	1	5	4	3	3	1	5	4	4	2	2	3	5	2	2	2	5	3	1	4	5	3	3	4	4	3	1	3	2	4	4	2
SL157	5	4	4	5	4	4	4	4	5	5	5	4	4	4	4	4	3	3	4	4	3	5	3	4	3	4	3	3	3	5	5	4	3	5	4	2	5	5	4	3	5	5	4	2	5	3	4	4	4
SL158	4	3	2	2	2	4	1	4	2	3	4	3	4	4	3	2	3	1	4	4	1	2	2	5	1	2	1	1	5	4	4	3	2	1	1	1	1	5	2	2	1	3	4	3	1	2	3	3	3
SL159	5	5	4	4	5	5	5	4	5	5	4	5	4	5	4	4	3	4	4	4	5	4	5	5	5	4	4	5	5	5	4	5	4	5	5	5	5	5	5	5	5	4	5	4	5	4	4	5	5
SL160	5	1	4	3	2	5	3	2	4	2	2	5	3	4	5	5	2	3	1	4	3	5	3	3	3	2	2	3	1	5	2	3	3	4	3	2	2	5	2	5	3	1	3	3	5	5	4	4	5
SL165	2	2	3	5	5	3	2	4	3	4	3	2	4	4	2	4	2	3	2	3	4	5	4	4	2	5	4	3	3	2	4	3	3	4	3	2	4	5	3	3	1	2	3	2	3	2	4	4	2
SL168	5	3	3	4	5	3	5	2	3	3	4	2	5	4	5	2	4	5	5	4	3	4	4	5	3	4	3	4	3	4	5	4	3	5	3	3	4	5	3	4	3	5	5	3	4	3	3	3	4
SL169	3	3	3	3	2	4	2	3	3	2	2	1	5	2	5	4	2	1	3	5	5	3	1	2	2	2	2	5	2	1	4	3	4	4	3	3	3	4	3	2	3	4	3	2	3	4	4	4	4
SL171	5	1	4	5	1	5	2	4	2	2	5	1	5	2	5	4	3	1	3	5	2	4	2	3	3	5	2	3	4	5	5	3	3	2	3	1	1	5	4	4	3	3	3	1	4	2	3	5	2
SL172	5	3	5	5	4	5	4	4	4	3	5	4	5	4	4	4	5	3	4	5	4	5	3	4	4	4	3	4	5	5	4	3	4	4	4	3	4	4	5	4	3	5	5	3	5	5	5	5	3
SL175	5	4	4	4	5	3	3	2	4	4	4	3	4	4	4	4	3	3	4	5	5	4	3	4	4	4	4	4	5	4	4	3	3	5	4	3	5	5	4	4	4	4	3	5	4	4	2	2	4
SL176	4	4	3	3	5	5	3	2	2	2	5	1	4	3	3	4	1	3	5	3	2	4	3	3	3	2	3	5	2	4	4	3	4	3	2	3	2	4	2	4	3	3	5	3	4	4	2	5	1
SL177	5	3	3	5	3	2	4	4	2	3	2	2	5	3	4	4	3	4	5	5	3	5	3	3	2	4	2	2	5	2	5	1	4	3	2	4	4	4	2	3	3	4	2	3	2	2	3	4	5
SL179	4	3	2	4	4	4	3	2	3	3	4	3	2	5	4	3	3	3	3	3	4	3	3	3	3	3	3	4	3	4	5	3	4	2	3	3	3	3	4	3	2	3	3	2	3	2	3	5	3
SL181	5	4	5	5	5	5	5	5	5	5	5	4	5	5	5	5	5	5	5	5	4	5	5	5	4	5	5	5	5	5	5	5	5	5	4	4	5	5	5	5	5	5	5	5	5	5	5	5	5
SL182	5	2	5	5	4	5	3	5	3	2	4	2	5	3	4	4	4	5	5	5	4	5	4	5	2	2	3	4	3	4	3	2	5	5	3	1	3	5	4	3	5	4	4	2	4	3	3	4	5
SL183	5	2	4	4	5	4	3	2	3	3	5	1	2	3	3	5	4	3	4	5	4	5	2	5	2	5	1	5	5	3	3	3	1	5	3	3	3	5	2	2	3	3	5	3	2	4	3	4	2
SL184	5	3	5	4	5	4	4	3	3	2	3	2	3	3	5	3	3	4	5	5	5	5	3	4	2	4	4	5	3	5	4	4	4	4	3	3	3	4	4	4	4	3	5	3	4	5	3	5	4
SL185	5	2	5	4	4	5	1	5	1	3	5	2	3	5	3	1	2	2	2	3	4	3	3	4	1	2	3	5	3	5	5	1	2	3	3	1	2	4	4	3	2	3	4	1	5	1	4	4	5
SL187	3	2	3	4	3	3	2	2	3	3	2	2	4	2	3	2	3	3	3	4	4	4	2	4	3	3	3	3	2	2	3	4	3	4	2	3	3	4	2	3	3	3	2	3	3	2	2	3	3
SL193	5	4	4	3	4	4	4	3	4	3	3	3	3	4	4	5	3	2	4	5	5	3	2	4	3	3	3	4	3	3	2	3	3	5	2	3	4	4	4	3	4	3	3	3	3	2	2	4	4
SL194	4	3	1	4	3	4	4	3	1	4	4	3	3	3	2	2	2	1	3	3	3	4	2	4	2	4	3	5	2	4	4	3	4	3	4	2	3	4	4	1	2	4	2	2	2	1	1	4	3
SL198	5	3	4	3	4	4	5	3	5	3	4	5	3	5	2	4	5	3	5	5	4	4	3	5	3	3	2	5	5	5	4	4	3	2	4	2	2	4	4	2	4	3	4	2	4	2	2	4	5
SL199	4	5	5	3	3	4	5	2	4	4	5	5	3	3	3	5	2	2	5	5	5	4	4	4	5	2	2	4	2	3	2	3	5	3	4	4	4	5	4	5	2	3	3	3	5	5	4	3	3
SL200	5	2	4	4	5	5	5	3	4	5	3	2	4	3	3	3	2	3	4	3	4	5	3	3	2	3	3	4	4	5	5	3	3	3	2	2	3	5	4	3	3	3	5	3	3	1	3	4	4
SL201	5	3	4	5	3	5	4	4	4	5	5	4	5	5	4	4	3	4	5	3	5	4	4	4	4	5	3	5	4	5	5	4	4	4	5	4	4	5	4	3	3	4	5	3	3	5	5	4	4
SL202	4	4	3	4	3	5	3	4	2	4	5	4	4	4	3	3	3	4	5	5	3	5	4	4	3	4	4	4	3	5	5	3	3	5	4	4	4	5	4	3	2	3	3	3	3	3	3	5	5
SL203	5	4	2	5	3	5	2	1	3	2	5	3	5	5	3	3	4	1	5	5	4	3	3	4	2	3	3	2	2	4	5	2	2	3	2	2	3	4	3	1	4	4	3	3	1	2	1	5	5
SL206	5	3	3	3	3	5	4	3	4	4	5	3	3	5	5	4	3	3	4	4	5	4	4	4	3	3	3	3	4	5	4	3	3	3	4	3	4	3	4	3	4	3	4	3	4	3	4	5	4
SL207	5	4	4	3	4	5	4	5	4	4	5	4	5	4	5	4	3	3	5	5	4	4	3	5	4	5	3	4	5	5	4	4	3	5	4	3	3	5	5	4	4	4	4	4	5	4	4	5	5
SL208	5	3	5	4	5	5	4	4	4	2	4	4	5	5	5	3	4	3	5	5	5	5	5	5	5	5	2	4	3	4	5	4	4	4	5	3	3	5	3	3	3	4	5	2	4	3	5	4	5
SL209	5	4	4	5	4	5	3	3	4	3	4	4	4	4	3	4	3	4	4	4	5	5	3	4	4	3	3	4	4	4	4	4	3	3	5	2	3	5	5	4	4	3	3	4	5	3	3	5	3
SL213	1	5	4	2	2	2	3	3	4	3	5	3	4	2	4	2	2	2	3	1	1	5	4	4	5	2	5	3	5	4	2	3	4	5	3	2	4	3	2	5	4	2	1	3	5	3	1	5	5
SL224	5	3	5	5	4	5	2	3	3	3	5	3	5	4	4	3	3	4	5	4	5	5	3	4	4	4	4	3	4	4	5	2	4	3	4	2	3	5	4	4	4	3	4	2	3	5	3	3	2
SL226	5	5	3	5	5	3	4	3	4	3	4	5	4	5	4	5	3	3	3	3	5	5	3	4	4	3	4	3	4	4	4	4	3	3	5	3	4	5	5	3	3	5	5	4	3	4	4	4	4
SL228	5	3	3	5	4	3	4	4	3	2	4	3	4	4	3	4	2	3	5	5	4	5	3	4	2	2	3	5	5	5	5	2	4	4	4	1	3	4	3	2	4	3	4	3	4	2	3	4	5
SL231	5	4	3	5	3	2	2	4	3	2	5	1	2	5	2	5	2	3	2	5	4	2	2	2	3	5	4	2	3	4	4	3	1	5	3	3	4	5	3	2	2	2	4	3	4	3	5	5	4
SL237	5	5	5	5	4	3	4	4	4	5	4	3	5	4	4	4	4	4	4	5	5	5	5	4	5	4	5	5	4	4	4	5	5	4	5	5	5	5	4	5	5	4	5	5	4	5	4	4	5
[truncated: 31 more columns]
